# Supplementary material for: A semidominant point mutation of Mediator tail subunit MED5b in Arabidopsis leads to altered enrichment of H3K27me3 and reduced expression of targets of MYC2
Source: G3 (Bethesda). 2025 Feb 14;15(3):jkae301. doi: 10.1093/g3journal/jkae301 (PMC11917473; doi:10.1093/g3journal/jkae301)
Supplement: jkae301_Supplementary_Data [file jkae301_supplementary_data.zip › Supplemental_Tables_G3-2024-405531.xlsx]

## Sheet: Table S1
Table S1: H3K27me3-enriched genes in wild-type plants
AGI	Gene Name	Description	Locus Type
AT1G03987	AT1G03987	ncRNA [Source:NCBI gene (formerly Entrezgene);Acc:28716029]	long_noncoding_rna
AT1G01030	NGA3	AP2/B3-like transcriptional factor family protein [Source:NCBI gene (formerly Entrezgene);Acc:839321]	protein_coding
AT1G01070	UMAMIT28	nodulin MtN21 /EamA-like transporter family protein [Source:NCBI gene (formerly Entrezgene);Acc:839550]	protein_coding
AT1G04003	AT1G04003	ncRNA [Source:NCBI gene (formerly Entrezgene);Acc:28716032]	long_noncoding_rna
AT1G01120	KCS1	3-ketoacyl-CoA synthase 1 [Source:NCBI gene (formerly Entrezgene);Acc:839395]	protein_coding
AT1G08765	NA	NA	novel_transcribed_region
AT1G01190	CYP78A8	cytochrome P450, family 78, subfamily A, polypeptide 8 [Source:NCBI gene (formerly Entrezgene);Acc:839233]	protein_coding
AT1G01200	RABA3	RAB GTPase homolog A3 [Source:NCBI gene (formerly Entrezgene);Acc:839493]	protein_coding
AT1G01250	AT1G01250	Integrase-type DNA-binding superfamily protein [Source:NCBI gene (formerly Entrezgene);Acc:839322]	protein_coding
AT1G01280	CYP703A2	cytochrome P450, family 703, subfamily A, polypeptide 2 [Source:NCBI gene (formerly Entrezgene);Acc:839470]	protein_coding
AT1G01355	AT1G01355	Putative endonuclease or glycosyl hydrolase [Source:NCBI gene (formerly Entrezgene);Acc:6241268]	protein_coding
AT1G01390	AT1G01390	UDP-Glycosyltransferase superfamily protein [Source:NCBI gene (formerly Entrezgene);Acc:837790]	protein_coding
AT1G01400	AT1G01400		protein_coding
AT1G01410	PUM22	pumilio 22 [Source:NCBI gene (formerly Entrezgene);Acc:837547]	protein_coding
AT1G01420	UGT72B3	UDP-glucosyl transferase 72B3 [Source:NCBI gene (formerly Entrezgene);Acc:837503]	protein_coding
AT1G01453	AT1G01453	late embryosis abundant hydroxyproline-rich glycoprotein family protein [Source:NCBI gene (formerly Entrezgene);Acc:6240388]	protein_coding
AT1G01480	ACS2	1-amino-cyclopropane-1-carboxylate synthase 2 [Source:NCBI gene (formerly Entrezgene);Acc:837082]	protein_coding
AT1G01580	FRO2	ferric reduction oxidase 2 [Source:NCBI gene (formerly Entrezgene);Acc:839411]	protein_coding
AT1G01590	FRO1	ferric reduction oxidase 1 [Source:NCBI gene (formerly Entrezgene);Acc:837194]	protein_coding
AT1G01670	AT1G01670	RING/U-box superfamily protein [Source:NCBI gene (formerly Entrezgene);Acc:839365]	protein_coding
AT1G01680	PUB54	plant U-box 54 [Source:NCBI gene (formerly Entrezgene);Acc:839251]	protein_coding
AT1G08775	NA	NA	novel_transcribed_region
AT1G01900	SBTI1.1	subtilase family protein [Source:NCBI gene (formerly Entrezgene);Acc:839318]	protein_coding
AT1G04077	AT1G04077	ncRNA [Source:NCBI gene (formerly Entrezgene);Acc:28716047]	antisense_long_noncoding_rna
AT1G01980	AT1G01980	FAD-binding Berberine family protein [Source:NCBI gene (formerly Entrezgene);Acc:839296]	protein_coding
AT1G02040	AT1G02040	C2H2-type zinc finger family protein [Source:NCBI gene (formerly Entrezgene);Acc:839284]	protein_coding
AT1G02050	LAP6	Chalcone and stilbene synthase family protein [Source:NCBI gene (formerly Entrezgene);Acc:839280]	protein_coding
AT1G02065	SPL8	squamosa promoter binding protein-like 8 [Source:NCBI gene (formerly Entrezgene);Acc:839275]	protein_coding
AT1G02067	AT1G02067		protein_coding
AT1G02070	AT1G02070	zinc ion-binding protein [Source:NCBI gene (formerly Entrezgene);Acc:839270]	protein_coding
AT1G02190	AT1G02190	Fatty acid hydroxylase superfamily [Source:NCBI gene (formerly Entrezgene);Acc:839541]	protein_coding
AT1G02205	CER1	Fatty acid hydroxylase superfamily [Source:NCBI gene (formerly Entrezgene);Acc:837602]	protein_coding
AT1G02310	MAN1	Glycosyl hydrolase superfamily protein [Source:NCBI gene (formerly Entrezgene);Acc:839444]	protein_coding
AT1G04103	AT1G04103	ncRNA [Source:NCBI gene (formerly Entrezgene);Acc:28716052]	antisense_long_noncoding_rna
AT1G02335	GL22	germin-like protein subfamily 2 member 2 [Source:NCBI gene (formerly Entrezgene);Acc:3766642]	protein_coding
AT1G02340	HFR1	basic helix-loop-helix (bHLH) DNA-binding superfamily protein [Source:NCBI gene (formerly Entrezgene);Acc:839300]	protein_coding
AT1G02360	AT1G02360	Chitinase family protein [Source:NCBI gene (formerly Entrezgene);Acc:837724]	protein_coding
AT1G02390	GPAT2	glycerol-3-phosphate acyltransferase 2 [Source:NCBI gene (formerly Entrezgene);Acc:839558]	protein_coding
AT1G02400	GA2OX6	gibberellin 2-oxidase 6 [Source:NCBI gene (formerly Entrezgene);Acc:839508]	protein_coding
AT1G02405	AT1G02405	proline-rich family protein [Source:NCBI gene (formerly Entrezgene);Acc:837769]	protein_coding
AT1G02450	NIMIN1	NIM1-interacting 1 [Source:NCBI gene (formerly Entrezgene);Acc:837800]	protein_coding
AT1G02460	AT1G02460	Pectin lyase-like superfamily protein [Source:NCBI gene (formerly Entrezgene);Acc:839443]	protein_coding
AT1G02550	AT1G02550	Plant invertase/pectin methylesterase inhibitor superfamily protein [Source:NCBI gene (formerly Entrezgene);Acc:837879]	protein_coding
AT1G02575	AT1G02575	transmembrane protein [Source:NCBI gene (formerly Entrezgene);Acc:10723100]	protein_coding
AT1G02580	MEA	SET domain-containing protein [Source:NCBI gene (formerly Entrezgene);Acc:839422]	protein_coding
AT1G02620	AT1G02620	Ras-related small GTP-binding family protein [Source:NCBI gene (formerly Entrezgene);Acc:839269]	protein_coding
AT1G04133	AT1G04133	ncRNA [Source:NCBI gene (formerly Entrezgene);Acc:28716058]	long_noncoding_rna
AT1G04143	AT1G04143	ncRNA [Source:NCBI gene (formerly Entrezgene);Acc:28716060]	long_noncoding_rna
AT1G02770	AT1G02770		protein_coding
AT1G02790	PGA4	polygalacturonase 4 [Source:NCBI gene (formerly Entrezgene);Acc:839391]	protein_coding
AT1G02810	AT1G02810	Plant invertase/pectin methylesterase inhibitor superfamily [Source:NCBI gene (formerly Entrezgene);Acc:838078]	protein_coding
AT1G02813	AT1G02813	pectinesterase (Protein of unknown function, DUF538) [Source:NCBI gene (formerly Entrezgene);Acc:839360]	protein_coding
AT1G02940	GSTF5	glutathione S-transferase (class phi) 5 [Source:NCBI gene (formerly Entrezgene);Acc:839479]	protein_coding
AT1G02950	GSTF4	glutathione S-transferase F4 [Source:NCBI gene (formerly Entrezgene);Acc:838240]	protein_coding
AT1G02952	AT1G02952	ncRNA [Source:NCBI gene (formerly Entrezgene);Acc:5007660]	antisense_long_noncoding_rna
AT1G02980	CUL2	cullin 2 [Source:NCBI gene (formerly Entrezgene);Acc:839415]	protein_coding
AT1G03020	AT1G03020	Thioredoxin superfamily protein [Source:NCBI gene (formerly Entrezgene);Acc:839505]	protein_coding
AT1G03103	AT1G03103	Bifunctional inhibitor/lipid-transfer protein/seed storage 2S albumin superfamily protein [Source:NCBI gene (formerly Entrezgene);Acc:2745739]	protein_coding
AT1G03106	AT1G03106		protein_coding
AT1G03170	FAF2	FANTASTIC four-like protein (DUF3049) [Source:NCBI gene (formerly Entrezgene);Acc:839563]	protein_coding
AT1G03340	AT1G03340		protein_coding
AT1G03400	AT1G03400	2-oxoglutarate (2OG) and Fe(II)-dependent oxygenase superfamily protein [Source:NCBI gene (formerly Entrezgene);Acc:838751]	protein_coding
AT1G03445	BSU1	Serine/threonine protein phosphatase family protein [Source:NCBI gene (formerly Entrezgene);Acc:838804]	protein_coding
AT1G03490	NAC006	NAC domain containing protein 6 [Source:NCBI gene (formerly Entrezgene);Acc:839487]	protein_coding
AT1G03700	AT1G03700	Uncharacterized protein family (UPF0497) [Source:NCBI gene (formerly Entrezgene);Acc:839428]	protein_coding
AT1G03710	AT1G03710	Cystatin/monellin superfamily protein [Source:NCBI gene (formerly Entrezgene);Acc:839427]	protein_coding
AT1G03720	AT1G03720	Cysteine proteinases superfamily protein [Source:NCBI gene (formerly Entrezgene);Acc:839426]	protein_coding
AT1G04207	AT1G04207	ncRNA [Source:NCBI gene (formerly Entrezgene);Acc:28716073]	long_noncoding_rna
AT1G03790	SOM	Zinc finger C-x8-C-x5-C-x3-H type family protein [Source:NCBI gene (formerly Entrezgene);Acc:839408]	protein_coding
AT1G03800	ERF10	ERF domain protein 10 [Source:NCBI gene (formerly Entrezgene);Acc:839173]	protein_coding
AT1G03810	AT1G03810	Nucleic acid-binding, OB-fold-like protein [Source:NCBI gene (formerly Entrezgene);Acc:839403]	protein_coding
AT1G03820	AT1G03820	E6-like protein [Source:NCBI gene (formerly Entrezgene);Acc:839400]	protein_coding
AT1G03840	MGP	C2H2 and C2HC zinc fingers superfamily protein [Source:NCBI gene (formerly Entrezgene);Acc:839396]	protein_coding
AT1G03850	GRXS13	Glutaredoxin family protein [Source:NCBI gene (formerly Entrezgene);Acc:839392]	protein_coding
AT1G03880	CRU2	cruciferin 2 [Source:NCBI gene (formerly Entrezgene);Acc:839383]	protein_coding
AT1G03890	AT1G03890	RmlC-like cupins superfamily protein [Source:NCBI gene (formerly Entrezgene);Acc:839379]	protein_coding
AT1G03920	AT1G03920	Protein kinase family protein [Source:NCBI gene (formerly Entrezgene);Acc:839369]	protein_coding
AT1G03980	PCS2	phytochelatin synthase 2 [Source:NCBI gene (formerly Entrezgene);Acc:839354]	protein_coding
AT1G03982	AT1G03982	PAK-box/P21-Rho-binding family protein [Source:NCBI gene (formerly Entrezgene);Acc:3766656]	protein_coding
AT1G04243	AT1G04243	ncRNA [Source:NCBI gene (formerly Entrezgene);Acc:28716080]	long_noncoding_rna
AT1G04150	AT1G04150	C2 calcium/lipid-binding plant phosphoribosyltransferase family protein [Source:NCBI gene (formerly Entrezgene);Acc:839249]	protein_coding
AT1G04180	YUC9	YUCCA 9 [Source:NCBI gene (formerly Entrezgene);Acc:837024]	protein_coding
AT1G04220	KCS2	3-ketoacyl-CoA synthase 2 [Source:NCBI gene (formerly Entrezgene);Acc:839578]	protein_coding
AT1G04247	AT1G04247	ncRNA [Source:NCBI gene (formerly Entrezgene);Acc:28716081]	antisense_long_noncoding_rna
AT1G04250	AXR3	AUX/IAA transcriptional regulator family protein [Source:NCBI gene (formerly Entrezgene);Acc:839568]	protein_coding
AT1G04280	AT1G04280	P-loop containing nucleoside triphosphate hydrolases superfamily protein [Source:NCBI gene (formerly Entrezgene);Acc:839555]	protein_coding
AT1G04330	AT1G04330		protein_coding
AT1G04370	ERF14	Ethylene-responsive element binding factor 14 [Source:NCBI gene (formerly Entrezgene);Acc:839539]	protein_coding
AT1G04380	AT1G04380	2-oxoglutarate (2OG) and Fe(II)-dependent oxygenase superfamily protein [Source:NCBI gene (formerly Entrezgene);Acc:839535]	protein_coding
AT1G04445	AT1G04445	C2H2-like zinc finger protein [Source:NCBI gene (formerly Entrezgene);Acc:28716121]	protein_coding
AT1G04450	RIC3	ROP-interactive CRIB motif-containing protein 3 [Source:NCBI gene (formerly Entrezgene);Acc:839513]	protein_coding
AT1G04455	AT1G04455		protein_coding
AT1G04500	AT1G04500	CCT motif family protein [Source:NCBI gene (formerly Entrezgene);Acc:839510]	protein_coding
AT1G04540	AT1G04540	Calcium-dependent lipid-binding (CaLB domain) family protein [Source:NCBI gene (formerly Entrezgene);Acc:839498]	protein_coding
AT1G04560	AT1G04560	AWPM-19-like family protein [Source:NCBI gene (formerly Entrezgene);Acc:839491]	protein_coding
AT1G04600	XIA	myosin XI A [Source:NCBI gene (formerly Entrezgene);Acc:839480]	protein_coding
AT1G04625	AT1G04625	Polynucleotidyl transferase, ribonuclease H-like superfamily protein [Source:NCBI gene (formerly Entrezgene);Acc:3766658]	protein_coding
AT1G04660	AT1G04660	glycine-rich protein [Source:NCBI gene (formerly Entrezgene);Acc:839454]	protein_coding
AT1G04670	AT1G04670		protein_coding
AT1G04880	AT1G04880	HMG (high mobility group) box protein with ARID/BRIGHT DNA-binding domain-containing protein [Source:NCBI gene (formerly Entrezgene);Acc:839388]	protein_coding
AT1G04890	AT1G04890	zein-binding protein (Protein of unknown function, DUF593) [Source:NCBI gene (formerly Entrezgene);Acc:839387]	protein_coding
AT1G05080	AT1G05080	F-box/RNI-like/FBD-like domains-containing protein [Source:NCBI gene (formerly Entrezgene);Acc:839328]	protein_coding
AT1G08865	NA	NA	novel_transcribed_region
AT1G05230	HDG2	homeodomain GLABROUS 2 [Source:NCBI gene (formerly Entrezgene);Acc:839256]	protein_coding
AT1G05260	RCI3	Peroxidase superfamily protein [Source:NCBI gene (formerly Entrezgene);Acc:837028]	protein_coding
AT1G05280	AT1G05280	ERV-F (C)1 provirus ancestral Env polyprotein, putative (DUF604) [Source:NCBI gene (formerly Entrezgene);Acc:837026]	protein_coding
AT1G04373	AT1G04373	ncRNA [Source:NCBI gene (formerly Entrezgene);Acc:28716106]	long_noncoding_rna
AT1G05290	AT1G05290	CCT motif family protein [Source:NCBI gene (formerly Entrezgene);Acc:837025]	protein_coding
AT1G05291	AT1G05291	GPI inositol-deacylase C, putative (DUF1218) [Source:NCBI gene (formerly Entrezgene);Acc:6240483]	protein_coding
AT1G04377	AT1G04377	ncRNA [Source:NCBI gene (formerly Entrezgene);Acc:28716107]	long_noncoding_rna
AT1G04383	AT1G04383	ncRNA [Source:NCBI gene (formerly Entrezgene);Acc:28716108]	long_noncoding_rna
AT1G04387	AT1G04387	ncRNA [Source:NCBI gene (formerly Entrezgene);Acc:28716109]	long_noncoding_rna
AT1G05300	ZIP5	zinc transporter 5 [Source:NCBI gene (formerly Entrezgene);Acc:837029]	protein_coding
AT1G05310	AT1G05310	Pectin lyase-like superfamily protein [Source:NCBI gene (formerly Entrezgene);Acc:837030]	protein_coding
AT1G05370	AT1G05370	Sec14p-like phosphatidylinositol transfer family protein [Source:NCBI gene (formerly Entrezgene);Acc:837038]	protein_coding
AT1G05400	AT1G05400		protein_coding
AT1G05420	OFP12	ovate family protein 12 [Source:NCBI gene (formerly Entrezgene);Acc:837043]	protein_coding
AT1G05450	AT1G05450	Bifunctional inhibitor/lipid-transfer protein/seed storage 2S albumin superfamily protein [Source:NCBI gene (formerly Entrezgene);Acc:837046]	protein_coding
AT1G05460	SDE3	P-loop containing nucleoside triphosphate hydrolases superfamily protein [Source:NCBI gene (formerly Entrezgene);Acc:837047]	protein_coding
AT1G05510	AT1G05510	naphthalene 1,2-dioxygenase subunit alpha (DUF1264) [Source:NCBI gene (formerly Entrezgene);Acc:837053]	protein_coding
AT1G05550	AT1G05550		protein_coding
AT1G05577	AT1G05577	UPSTREAM OF FLC protein (DUF966) [Source:NCBI gene (formerly Entrezgene);Acc:837062]	protein_coding
AT1G05580	CHX23	cation/H+ exchanger 23 [Source:NCBI gene (formerly Entrezgene);Acc:837063]	protein_coding
AT1G05650	AT1G05650	Pectin lyase-like superfamily protein [Source:NCBI gene (formerly Entrezgene);Acc:837072]	protein_coding
AT1G05660	AT1G05660	Pectin lyase-like superfamily protein [Source:NCBI gene (formerly Entrezgene);Acc:837073]	protein_coding
AT1G05800	DGL	alpha/beta-Hydrolases superfamily protein [Source:NCBI gene (formerly Entrezgene);Acc:837089]	protein_coding
AT1G05810	RABA5E	Rab GTPase-like A5A protein [Source:NCBI gene (formerly Entrezgene);Acc:837091]	protein_coding
AT1G04443	AT1G04443	ncRNA [Source:NCBI gene (formerly Entrezgene);Acc:28716120]	long_noncoding_rna
AT1G06080	ADS1	delta 9 desaturase 1 [Source:NCBI gene (formerly Entrezgene);Acc:837117]	protein_coding
AT1G06090	AT1G06090	Fatty acid desaturase family protein [Source:NCBI gene (formerly Entrezgene);Acc:837118]	protein_coding
AT1G06100	AT1G06100	Fatty acid desaturase family protein [Source:NCBI gene (formerly Entrezgene);Acc:837119]	protein_coding
AT1G06120	AT1G06120	Fatty acid desaturase family protein [Source:NCBI gene (formerly Entrezgene);Acc:837121]	protein_coding
AT1G06135	AT1G06135	transmembrane protein [Source:NCBI gene (formerly Entrezgene);Acc:2745743]	protein_coding
AT1G06137	AT1G06137	transmembrane protein [Source:NCBI gene (formerly Entrezgene);Acc:6240721]	protein_coding
AT1G06225	CLE3	CLAVATA3/ESR-RELATED 3 [Source:NCBI gene (formerly Entrezgene);Acc:837132]	protein_coding
AT1G06280	LBD2	LOB domain-containing protein 2 [Source:NCBI gene (formerly Entrezgene);Acc:837139]	protein_coding
AT1G06310	ACX6	acyl-CoA oxidase 6 [Source:NCBI gene (formerly Entrezgene);Acc:837141]	protein_coding
AT1G06320	AT1G06320		protein_coding
AT1G06330	AT1G06330	Heavy metal transport/detoxification superfamily protein [Source:NCBI gene (formerly Entrezgene);Acc:837144]	protein_coding
AT1G06340	AT1G06340	Plant Tudor-like protein [Source:NCBI gene (formerly Entrezgene);Acc:837145]	protein_coding
AT1G06350	ADS4	Fatty acid desaturase family protein [Source:NCBI gene (formerly Entrezgene);Acc:837146]	protein_coding
AT1G06360	AT1G06360	Fatty acid desaturase family protein [Source:NCBI gene (formerly Entrezgene);Acc:837147]	protein_coding
AT1G06620	AT1G06620	2-oxoglutarate (2OG) and Fe(II)-dependent oxygenase superfamily protein [Source:NCBI gene (formerly Entrezgene);Acc:837171]	protein_coding
AT1G06680	PSBP-1	photosystem II subunit P-1 [Source:NCBI gene (formerly Entrezgene);Acc:837178]	protein_coding
AT1G06800	PLA-I{gamma}1	alpha/beta-Hydrolases superfamily protein [Source:NCBI gene (formerly Entrezgene);Acc:837191]	protein_coding
AT1G06810	AT1G06810	endonuclease/glycosyl hydrolase [Source:NCBI gene (formerly Entrezgene);Acc:837192]	protein_coding
AT1G06980	AT1G06980	6,7-dimethyl-8-ribityllumazine synthase [Source:NCBI gene (formerly Entrezgene);Acc:837208]	protein_coding
AT1G06990	AT1G06990	GDSL-like Lipase/Acylhydrolase superfamily protein [Source:NCBI gene (formerly Entrezgene);Acc:837209]	protein_coding
AT1G07090	LSH6		protein_coding
AT1G07175	AT1G07175	alternative NAD(P)H dehydrogenase [Source:NCBI gene (formerly Entrezgene);Acc:6241425]	protein_coding
AT1G07430	HAI2	highly ABA-induced PP2C protein 2 [Source:NCBI gene (formerly Entrezgene);Acc:837255]	protein_coding
AT1G07460	AT1G07460	Concanavalin A-like lectin family protein [Source:NCBI gene (formerly Entrezgene);Acc:837258]	protein_coding
AT1G07485	AT1G07485		protein_coding
AT1G07490	RTFL3	ROTUNDIFOLIA like 3 [Source:NCBI gene (formerly Entrezgene);Acc:837263]	protein_coding
AT1G07510	ftsh10	FTSH protease 10 [Source:NCBI gene (formerly Entrezgene);Acc:837265]	protein_coding
AT1G07500	AT1G07500		protein_coding
AT1G07550	AT1G07550	Leucine-rich repeat protein kinase family protein [Source:NCBI gene (formerly Entrezgene);Acc:837269]	protein_coding
AT1G04603	AT1G04603	ncRNA [Source:NCBI gene (formerly Entrezgene);Acc:28716152]	long_noncoding_rna
AT1G07610	MT1C	metallothionein 1C [Source:NCBI gene (formerly Entrezgene);Acc:837274]	protein_coding
AT1G04613	NA	NA	novel_transcribed_region
AT1G07640	OBP2	Dof-type zinc finger DNA-binding family protein [Source:NCBI gene (formerly Entrezgene);Acc:837277]	protein_coding
AT1G07645	DSI-1VOC	dessication-induced 1VOC superfamily protein [Source:NCBI gene (formerly Entrezgene);Acc:2745745]	protein_coding
AT1G07680	AT1G07680	transmembrane protein [Source:NCBI gene (formerly Entrezgene);Acc:837281]	protein_coding
AT1G07720	KCS3	3-ketoacyl-CoA synthase 3 [Source:NCBI gene (formerly Entrezgene);Acc:837286]	protein_coding
AT1G04623	AT1G04623	ncRNA [Source:NCBI gene (formerly Entrezgene);Acc:28716155]	long_noncoding_rna
AT1G07850	AT1G07850	transferring glycosyl group transferase (DUF604) [Source:NCBI gene (formerly Entrezgene);Acc:837300]	protein_coding
AT1G07870	AT1G07870	Protein kinase superfamily protein [Source:NCBI gene (formerly Entrezgene);Acc:837302]	protein_coding
AT1G07860	AT1G07860	Serine/Threonine-kinase RLCKVII protein [Source:NCBI gene (formerly Entrezgene);Acc:837301]	protein_coding
AT1G07900	LBD1	LOB domain-containing protein 1 [Source:NCBI gene (formerly Entrezgene);Acc:837305]	protein_coding
AT1G07985	AT1G07985	Expressed protein [Source:NCBI gene (formerly Entrezgene);Acc:2745747]	protein_coding
AT1G08065	ACA5	alpha carbonic anhydrase 5 [Source:NCBI gene (formerly Entrezgene);Acc:837324]	protein_coding
AT1G08080	ACA7	alpha carbonic anhydrase 7 [Source:NCBI gene (formerly Entrezgene);Acc:837326]	protein_coding
AT1G08090	NRT2:1	nitrate transporter 2:1 [Source:NCBI gene (formerly Entrezgene);Acc:837327]	protein_coding
AT1G08100	NRT2.2	nitrate transporter 2.2 [Source:NCBI gene (formerly Entrezgene);Acc:837328]	protein_coding
AT1G08135	CHX6B	cation/H+ exchanger 6B [Source:NCBI gene (formerly Entrezgene);Acc:837334]	protein_coding
AT1G08140	CHX6A	cation/H+ exchanger 6A [Source:NCBI gene (formerly Entrezgene);Acc:837335]	protein_coding
AT1G08150	ATCHX5	Cation/hydrogen exchanger family protein [Source:NCBI gene (formerly Entrezgene);Acc:837336]	protein_coding
AT1G08160	AT1G08160	Late embryosis abundant (LEA) hydroxyproline-rich glycoprotein family [Source:NCBI gene (formerly Entrezgene);Acc:837337]	protein_coding
AT1G08170	AT1G08170	Histone superfamily protein [Source:NCBI gene (formerly Entrezgene);Acc:837338]	protein_coding
AT1G08230	AT1G08230	Transmembrane amino acid transporter family protein [Source:NCBI gene (formerly Entrezgene);Acc:837344]	protein_coding
AT1G08290	WIP3	WIP domain protein 3 [Source:NCBI gene (formerly Entrezgene);Acc:837349]	protein_coding
AT1G08320	TGA9	bZIP transcription factor family protein [Source:NCBI gene (formerly Entrezgene);Acc:837353]	protein_coding
AT1G08340	AT1G08340	Rho GTPase activating protein with PAK-box/P21-Rho-binding domain-containing protein [Source:NCBI gene (formerly Entrezgene);Acc:837354]	protein_coding
AT1G08380	PSAO	photosystem I subunit O [Source:NCBI gene (formerly Entrezgene);Acc:837358]	protein_coding
AT1G08430	ALMT1	aluminum-activated malate transporter 1 [Source:NCBI gene (formerly Entrezgene);Acc:837363]	protein_coding
AT1G08440	AT1G08440	aluminum activated malate transporter family protein [Source:NCBI gene (formerly Entrezgene);Acc:837364]	protein_coding
AT1G08465	YAB2	Plant-specific transcription factor YABBY family protein [Source:NCBI gene (formerly Entrezgene);Acc:3766682]	protein_coding
AT1G08670	AT1G08670	ENTH/VHS family protein [Source:NCBI gene (formerly Entrezgene);Acc:837389]	protein_coding
AT1G08860	BON3	Calcium-dependent phospholipid-binding Copine family protein [Source:NCBI gene (formerly Entrezgene);Acc:837408]	protein_coding
AT1G04677	AT1G04677	ncRNA [Source:NCBI gene (formerly Entrezgene);Acc:28716162]	long_noncoding_rna
AT1G08985	AT1G08985	AP2/B3-like transcriptional factor family protein [Source:NCBI gene (formerly Entrezgene);Acc:837419]	protein_coding
AT1G08990	PGSIP5	plant glycogenin-like starch initiation protein 5 [Source:NCBI gene (formerly Entrezgene);Acc:837420]	protein_coding
AT1G09030	NF-YB4	nuclear factor Y, subunit B4 [Source:NCBI gene (formerly Entrezgene);Acc:837424]	protein_coding
AT1G09080	BIP3	Heat shock protein 70 (Hsp 70) family protein [Source:NCBI gene (formerly Entrezgene);Acc:837429]	protein_coding
AT1G09090	RBOHB	respiratory burst oxidase-like protein [Source:NCBI gene (formerly Entrezgene);Acc:837430]	protein_coding
AT1G09176	AT1G09176	transmembrane protein [Source:NCBI gene (formerly Entrezgene);Acc:6240938]	protein_coding
AT1G09240	NAS3	nicotianamine synthase 3 [Source:NCBI gene (formerly Entrezgene);Acc:837444]	protein_coding
AT1G09260	AT1G09260	Chaperone DnaJ-domain superfamily protein [Source:NCBI gene (formerly Entrezgene);Acc:837447]	protein_coding
AT1G09350	GolS3	galactinol synthase 3 [Source:NCBI gene (formerly Entrezgene);Acc:837457]	protein_coding
AT1G09360	AT1G09360	Plant invertase/pectin methylesterase inhibitor superfamily protein [Source:NCBI gene (formerly Entrezgene);Acc:837458]	protein_coding
AT1G09380	UMAMIT25	nodulin MtN21 /EamA-like transporter family protein [Source:NCBI gene (formerly Entrezgene);Acc:837460]	protein_coding
AT1G09480	AT1G09480	NAD(P)-binding Rossmann-fold superfamily protein [Source:NCBI gene (formerly Entrezgene);Acc:837471]	protein_coding
AT1G09483	AT1G09483	myosin heavy chain, cardiac protein [Source:NCBI gene (formerly Entrezgene);Acc:837472]	protein_coding
AT1G09500	AT1G09500	NAD(P)-binding Rossmann-fold superfamily protein [Source:NCBI gene (formerly Entrezgene);Acc:837475]	protein_coding
AT1G09510	AT1G09510	NAD(P)-binding Rossmann-fold superfamily protein [Source:NCBI gene (formerly Entrezgene);Acc:837476]	protein_coding
AT1G04703	AT1G04703	ncRNA [Source:NCBI gene (formerly Entrezgene);Acc:28716167]	long_noncoding_rna
AT1G09550	AT1G09550	Pectinacetylesterase family protein [Source:NCBI gene (formerly Entrezgene);Acc:837481]	protein_coding
AT1G09625	AT1G09625	transmembrane protein [Source:NCBI gene (formerly Entrezgene);Acc:5007674]	protein_coding
AT1G04717	AT1G04717	ncRNA [Source:NCBI gene (formerly Entrezgene);Acc:28716170]	long_noncoding_rna
AT1G09665	AT1G09665	Toll-Interleukin-Resistance (TIR) domain family protein [Source:NCBI gene (formerly Entrezgene);Acc:837495]	protein_coding
AT1G09790	COBL6	COBRA-like protein 6 [Source:NCBI gene (formerly Entrezgene);Acc:837508]	protein_coding
AT1G09812	AT1G09812	multidrug resistance protein [Source:NCBI gene (formerly Entrezgene);Acc:837512]	protein_coding
AT1G09880	AT1G09880	Rhamnogalacturonate lyase family protein [Source:NCBI gene (formerly Entrezgene);Acc:837520]	protein_coding
AT1G04747	AT1G04747	ncRNA [Source:NCBI gene (formerly Entrezgene);Acc:28716175]	long_noncoding_rna
AT1G09890	AT1G09890	Rhamnogalacturonate lyase family protein [Source:NCBI gene (formerly Entrezgene);Acc:837521]	protein_coding
AT1G09930	OPT2	oligopeptide transporter 2 [Source:NCBI gene (formerly Entrezgene);Acc:837525]	protein_coding
AT1G09932	AT1G09932	Phosphoglycerate mutase family protein [Source:NCBI gene (formerly Entrezgene);Acc:837526]	protein_coding
AT1G09935	AT1G09935	Phosphoglycerate mutase family protein [Source:NCBI gene (formerly Entrezgene);Acc:837527]	protein_coding
AT1G09950	RAS1	RESPONSE TO ABA AND SALT 1 [Source:NCBI gene (formerly Entrezgene);Acc:837529]	protein_coding
AT1G09960	SUT4	sucrose transporter 4 [Source:NCBI gene (formerly Entrezgene);Acc:837530]	protein_coding
AT1G10010	AAP8	amino acid permease 8 [Source:NCBI gene (formerly Entrezgene);Acc:837536]	protein_coding
AT1G10060	BCAT-1	branched-chain amino acid transaminase 1 [Source:NCBI gene (formerly Entrezgene);Acc:837542]	protein_coding
AT1G10225	AT1G10225	transmembrane protein [Source:NCBI gene (formerly Entrezgene);Acc:837561]	protein_coding
AT1G10250	AT1G10250	paired amphipathic helix Sin3-like protein [Source:NCBI gene (formerly Entrezgene);Acc:837564]	protein_coding
AT1G10260	NA	NA	transposable_element_gene
AT1G10380	AT1G10380	Putative membrane lipoprotein [Source:NCBI gene (formerly Entrezgene);Acc:837577]	protein_coding
AT1G10385	AT1G10385	Vps51/Vps67 family (components of vesicular transport) protein [Source:NCBI gene (formerly Entrezgene);Acc:837578]	protein_coding
AT1G04787	AT1G04787	ncRNA [Source:NCBI gene (formerly Entrezgene);Acc:28716181]	long_noncoding_rna
AT1G10400	AT1G10400	UDP-Glycosyltransferase superfamily protein [Source:NCBI gene (formerly Entrezgene);Acc:837580]	protein_coding
AT1G04793	AT1G04793	ncRNA [Source:NCBI gene (formerly Entrezgene);Acc:28716182]	long_noncoding_rna
AT1G10480	ZFP5	zinc finger protein 5 [Source:NCBI gene (formerly Entrezgene);Acc:837588]	protein_coding
AT1G10585	AT1G10585	basic helix-loop-helix (bHLH) DNA-binding superfamily protein [Source:NCBI gene (formerly Entrezgene);Acc:837600]	protein_coding
AT1G10586	AT1G10586	basic helix-loop-helix (bHLH) DNA-binding superfamily protein [Source:NCBI gene (formerly Entrezgene);Acc:6240488]	protein_coding
AT1G10588	AT1G10588	Gibberellin-regulated family protein [Source:NCBI gene (formerly Entrezgene);Acc:5007675]	protein_coding
AT1G10620	PERK11	Protein kinase superfamily protein [Source:NCBI gene (formerly Entrezgene);Acc:837605]	protein_coding
AT1G10657	AT1G10657	transmembrane protein [Source:NCBI gene (formerly Entrezgene);Acc:5007676]	protein_coding
AT1G10680	PGP10	P-glycoprotein 10 [Source:NCBI gene (formerly Entrezgene);Acc:837611]	protein_coding
AT1G10682	AT1G10682	ncRNA [Source:NCBI gene (formerly Entrezgene);Acc:6241126]	other_rna
AT1G10745	AT1G10745	maternally expressed family protein [Source:NCBI gene (formerly Entrezgene);Acc:5007679]	protein_coding
AT1G10747	AT1G10747	maternally expressed family protein [Source:NCBI gene (formerly Entrezgene);Acc:5007680]	protein_coding
AT1G10875	AT1G10875	core-2/I-branching beta-1,6-N-acetylglucosaminyltransferase family protein [Source:NCBI gene (formerly Entrezgene);Acc:837631]	protein_coding
AT1G10880	AT1G10880	core-2/I-branching beta-1,6-n-acetylglucosaminyltransferase family protein [Source:NCBI gene (formerly Entrezgene);Acc:28717231]	protein_coding
AT1G11040	AT1G11040	HSP40/DnaJ peptide-binding protein [Source:NCBI gene (formerly Entrezgene);Acc:837645]	protein_coding
AT1G11070	AT1G11070	hydroxyproline-rich glycoprotein family protein [Source:NCBI gene (formerly Entrezgene);Acc:837648]	protein_coding
AT1G11080	scpl31	serine carboxypeptidase-like 31 [Source:NCBI gene (formerly Entrezgene);Acc:837649]	protein_coding
AT1G11125	AT1G11125		protein_coding
AT1G11150	NA	NA	transposable_element_gene
AT1G11190	BFN1	bifunctional nuclease i [Source:NCBI gene (formerly Entrezgene);Acc:837660]	protein_coding
AT1G11210	AT1G11210	cotton fiber protein, putative (DUF761) [Source:NCBI gene (formerly Entrezgene);Acc:837662]	protein_coding
AT1G11220	AT1G11220	cotton fiber, putative (DUF761) [Source:NCBI gene (formerly Entrezgene);Acc:837663]	protein_coding
AT1G11230	AT1G11230	transmembrane protein, putative (DUF761) [Source:NCBI gene (formerly Entrezgene);Acc:837664]	protein_coding
AT1G11240	AT1G11240	ribosomal RNA-processing protein [Source:NCBI gene (formerly Entrezgene);Acc:837665]	protein_coding
AT1G11250	SYP125	syntaxin of plants 125 [Source:NCBI gene (formerly Entrezgene);Acc:837666]	protein_coding
AT1G11370	AT1G11370	Pectin lyase-like superfamily protein [Source:NCBI gene (formerly Entrezgene);Acc:837679]	protein_coding
AT1G11420	DUF2	at domain protein (DOMAIN OF UNKNOWN FUNCTION 724 2) [Source:NCBI gene (formerly Entrezgene);Acc:837684]	protein_coding
AT1G11450	UMAMIT27	nodulin MtN21 /EamA-like transporter family protein [Source:NCBI gene (formerly Entrezgene);Acc:837687]	protein_coding
AT1G11460	UMAMIT26	nodulin MtN21 /EamA-like transporter family protein [Source:NCBI gene (formerly Entrezgene);Acc:837688]	protein_coding
AT1G11470	AT1G11470	Pentatricopeptide repeat (PPR) superfamily protein [Source:NCBI gene (formerly Entrezgene);Acc:837689]	protein_coding
AT1G11510	AT1G11510	DNA-binding storekeeper protein-related transcriptional regulator [Source:NCBI gene (formerly Entrezgene);Acc:837694]	protein_coding
AT1G11520	AT1G11520	pliceosome associated protein-like protein [Source:NCBI gene (formerly Entrezgene);Acc:837695]	protein_coding
AT1G11560	AT1G11560	Oligosaccharyltransferase complex/magnesium transporter family protein [Source:NCBI gene (formerly Entrezgene);Acc:837699]	protein_coding
AT1G11572	AT1G11572	Plant thionin family protein [Source:NCBI gene (formerly Entrezgene);Acc:5007683]	protein_coding
AT1G11580	PMEPCRA	methylesterase PCR A [Source:NCBI gene (formerly Entrezgene);Acc:837701]	protein_coding
AT1G11600	CYP77B1	cytochrome P450, family 77, subfamily B, polypeptide 1 [Source:NCBI gene (formerly Entrezgene);Acc:837704]	protein_coding
AT1G11608	AT1G11608	F-box associated ubiquitination effector family protein [Source:NCBI gene (formerly Entrezgene);Acc:6240907]	protein_coding
AT1G11610	CYP71A18	cytochrome P450, family 71, subfamily A, polypeptide 18 [Source:NCBI gene (formerly Entrezgene);Acc:837705]	protein_coding
AT1G11620	AT1G11620	F-box and associated interaction domains-containing protein [Source:NCBI gene (formerly Entrezgene);Acc:837706]	protein_coding
AT1G11655	AT1G11655		protein_coding
AT1G11670	AT1G11670	MATE efflux family protein [Source:NCBI gene (formerly Entrezgene);Acc:837711]	protein_coding
AT1G11740	AT1G11740	ankyrin repeat family protein [Source:NCBI gene (formerly Entrezgene);Acc:837718]	protein_coding
AT1G11765	AT1G11765	Plant self-incompatibility protein S1 family [Source:NCBI gene (formerly Entrezgene);Acc:837721]	protein_coding
AT1G11770	AT1G11770	FAD-binding Berberine family protein [Source:NCBI gene (formerly Entrezgene);Acc:837722]	protein_coding
AT1G04887	AT1G04887	ncRNA [Source:NCBI gene (formerly Entrezgene);Acc:28716200]	antisense_long_noncoding_rna
AT1G11850	AT1G11850	transmembrane protein [Source:NCBI gene (formerly Entrezgene);Acc:837732]	protein_coding
AT1G11915	AT1G11915	wall-associated receptor kinase galacturonan-binding protein [Source:NCBI gene (formerly Entrezgene);Acc:837741]	protein_coding
AT1G11920	AT1G11920	Pectin lyase-like superfamily protein [Source:NCBI gene (formerly Entrezgene);Acc:837742]	protein_coding
AT1G11925	AT1G11925	Stigma-specific Stig1 family protein [Source:NCBI gene (formerly Entrezgene);Acc:837743]	protein_coding
AT1G11980	RUB3	ubiquitin-related protein 3 [Source:NCBI gene (formerly Entrezgene);Acc:837750]	protein_coding
AT1G11990	AT1G11990	O-fucosyltransferase family protein [Source:NCBI gene (formerly Entrezgene);Acc:837751]	protein_coding
AT1G12010	AT1G12010	2-oxoglutarate (2OG) and Fe(II)-dependent oxygenase superfamily protein [Source:NCBI gene (formerly Entrezgene);Acc:837753]	protein_coding
AT1G12020	AT1G12020		protein_coding
AT1G12030	AT1G12030	phosphoenolpyruvate carboxylase, putative (DUF506) [Source:NCBI gene (formerly Entrezgene);Acc:837755]	protein_coding
AT1G04923	AT1G04923	ncRNA [Source:NCBI gene (formerly Entrezgene);Acc:28716208]	long_noncoding_rna
AT1G12040	LRX1	leucine-rich repeat/extensin 1 [Source:NCBI gene (formerly Entrezgene);Acc:837756]	protein_coding
AT1G12064	AT1G12064	transmembrane protein [Source:NCBI gene (formerly Entrezgene);Acc:3766707]	protein_coding
AT1G12070	AT1G12070	Immunoglobulin E-set superfamily protein [Source:NCBI gene (formerly Entrezgene);Acc:837759]	protein_coding
AT1G12080	AT1G12080	Vacuolar calcium-binding protein-like protein [Source:NCBI gene (formerly Entrezgene);Acc:837760]	protein_coding
AT1G12090	ELP	extensin-like protein [Source:NCBI gene (formerly Entrezgene);Acc:837761]	protein_coding
AT1G12100	AT1G12100	Bifunctional inhibitor/lipid-transfer protein/seed storage 2S albumin superfamily protein [Source:NCBI gene (formerly Entrezgene);Acc:837762]	protein_coding
AT1G12110	NRT1.1	nitrate transporter 1.1 [Source:NCBI gene (formerly Entrezgene);Acc:837763]	protein_coding
AT1G12130	AT1G12130	Flavin-binding monooxygenase family protein [Source:NCBI gene (formerly Entrezgene);Acc:837765]	protein_coding
AT1G12160	AT1G12160	Flavin-binding monooxygenase family protein [Source:NCBI gene (formerly Entrezgene);Acc:837768]	protein_coding
AT1G12170	AT1G12170	F-box family protein [Source:NCBI gene (formerly Entrezgene);Acc:837770]	protein_coding
AT1G12180	AT1G12180	14.7 kDa heat shock-like protein [Source:NCBI gene (formerly Entrezgene);Acc:837771]	protein_coding
AT1G12190	AT1G12190	F-box and associated interaction domains-containing protein [Source:NCBI gene (formerly Entrezgene);Acc:837772]	protein_coding
AT1G08885	NA	NA	novel_transcribed_region
AT1G12200	FMO	Flavin-binding monooxygenase family protein [Source:NCBI gene (formerly Entrezgene);Acc:837773]	protein_coding
AT1G12260	NAC007	NAC 007 [Source:NCBI gene (formerly Entrezgene);Acc:837780]	protein_coding
AT1G04937	AT1G04937	ncRNA [Source:NCBI gene (formerly Entrezgene);Acc:28716211]	long_noncoding_rna
AT1G12490	AT1G12490	F-box associated ubiquitination effector family protein [Source:NCBI gene (formerly Entrezgene);Acc:837806]	protein_coding
AT1G04957	AT1G04957	ncRNA [Source:NCBI gene (formerly Entrezgene);Acc:28716215]	long_noncoding_rna
AT1G12540	AT1G12540	basic helix-loop-helix (bHLH) DNA-binding superfamily protein [Source:NCBI gene (formerly Entrezgene);Acc:837810]	protein_coding
AT1G12560	EXPA7	expansin A7 [Source:NCBI gene (formerly Entrezgene);Acc:837813]	protein_coding
AT1G12570	AT1G12570	Glucose-methanol-choline (GMC) oxidoreductase family protein [Source:NCBI gene (formerly Entrezgene);Acc:837814]	protein_coding
AT1G12600	AT1G12600	UDP-N-acetylglucosamine (UAA) transporter family [Source:NCBI gene (formerly Entrezgene);Acc:837816]	protein_coding
AT1G12630	AT1G12630	Integrase-type DNA-binding superfamily protein [Source:NCBI gene (formerly Entrezgene);Acc:837819]	protein_coding
AT1G12660	AT1G12660	thionin-like protein [Source:NCBI gene (formerly Entrezgene);Acc:837822]	protein_coding
AT1G12663	AT1G12663	thionin-like protein [Source:NCBI gene (formerly Entrezgene);Acc:5007688]	protein_coding
AT1G12665	AT1G12665	thionin-like protein [Source:NCBI gene (formerly Entrezgene);Acc:5007689]	protein_coding
AT1G12672	AT1G12672	thionin-like protein [Source:NCBI gene (formerly Entrezgene);Acc:5007692]	protein_coding
AT1G04967	AT1G04967	ncRNA [Source:NCBI gene (formerly Entrezgene);Acc:28716217]	long_noncoding_rna
AT1G12740	CYP87A2	cytochrome P450, family 87, subfamily A, polypeptide 2 [Source:NCBI gene (formerly Entrezgene);Acc:837830]	protein_coding
AT1G12805	AT1G12805	nucleotide binding protein [Source:NCBI gene (formerly Entrezgene);Acc:2745749]	protein_coding
AT1G12855	AT1G12855	F-box family protein [Source:NCBI gene (formerly Entrezgene);Acc:10723026]	protein_coding
AT1G12940	NRT2.5	nitrate transporter2.5 [Source:NCBI gene (formerly Entrezgene);Acc:837852]	protein_coding
AT1G12950	RSH2	root hair specific 2 [Source:NCBI gene (formerly Entrezgene);Acc:837853]	protein_coding
AT1G12960	AT1G12960	Ribosomal protein L18e/L15 superfamily protein [Source:NCBI gene (formerly Entrezgene);Acc:837854]	protein_coding
AT1G12980	ESR1	Integrase-type DNA-binding superfamily protein [Source:NCBI gene (formerly Entrezgene);Acc:837856]	protein_coding
AT1G04987	AT1G04987	ncRNA [Source:NCBI gene (formerly Entrezgene);Acc:28716221]	long_noncoding_rna
AT1G13130	AT1G13130	Cellulase (glycosyl hydrolase family 5) protein [Source:NCBI gene (formerly Entrezgene);Acc:837870]	protein_coding
AT1G13200	AT1G13200	F-box and associated interaction domains-containing protein [Source:NCBI gene (formerly Entrezgene);Acc:837880]	protein_coding
AT1G13290	DOT5	C2H2-like zinc finger protein [Source:NCBI gene (formerly Entrezgene);Acc:837889]	protein_coding
AT1G13300	HRS1	myb-like transcription factor family protein [Source:NCBI gene (formerly Entrezgene);Acc:837890]	protein_coding
AT1G13370	AT1G13370	Histone superfamily protein [Source:NCBI gene (formerly Entrezgene);Acc:837897]	protein_coding
AT1G13400	NUB	C2H2 and C2HC zinc fingers superfamily protein [Source:NCBI gene (formerly Entrezgene);Acc:837900]	protein_coding
AT1G13420	ST4B	sulfotransferase 4B [Source:NCBI gene (formerly Entrezgene);Acc:837902]	protein_coding
AT1G13430	ST4C	sulfotransferase 4C [Source:NCBI gene (formerly Entrezgene);Acc:837903]	protein_coding
AT1G13590	PSK1	phytosulfokine 1 [Source:NCBI gene (formerly Entrezgene);Acc:837920]	protein_coding
AT1G13600	bZIP58	basic leucine-zipper 58 [Source:NCBI gene (formerly Entrezgene);Acc:837921]	protein_coding
AT1G13605	AT1G13605	defensin-like protein [Source:NCBI gene (formerly Entrezgene);Acc:3766718]	protein_coding
AT1G13607	AT1G13607	Defensin-like (DEFL) family protein [Source:NCBI gene (formerly Entrezgene);Acc:3766719]	protein_coding
AT1G13608	AT1G13608	Defensin-like (DEFL) family protein [Source:NCBI gene (formerly Entrezgene);Acc:3766720]	protein_coding
AT1G13609	AT1G13609	Defensin-like (DEFL) family protein [Source:NCBI gene (formerly Entrezgene);Acc:3766721]	protein_coding
AT1G13610	AT1G13610	alpha/beta-Hydrolases superfamily protein [Source:NCBI gene (formerly Entrezgene);Acc:837922]	protein_coding
AT1G13620	RGF2	root meristem growth factor-like protein [Source:NCBI gene (formerly Entrezgene);Acc:837923]	protein_coding
AT1G13630	AT1G13630	Tetratricopeptide repeat (TPR)-like superfamily protein [Source:NCBI gene (formerly Entrezgene);Acc:837924]	protein_coding
AT1G13670	AT1G13670		protein_coding
AT1G13680	AT1G13680	PLC-like phosphodiesterases superfamily protein [Source:NCBI gene (formerly Entrezgene);Acc:837929]	protein_coding
AT1G05027	AT1G05027	ncRNA [Source:NCBI gene (formerly Entrezgene);Acc:28716230]	long_noncoding_rna
AT1G13710	CYP78A5	cytochrome P450, family 78, subfamily A, polypeptide 5 [Source:NCBI gene (formerly Entrezgene);Acc:837932]	protein_coding
AT1G13930	AT1G13930	oleosin-B3-like protein [Source:NCBI gene (formerly Entrezgene);Acc:837953]	protein_coding
AT1G14040	AT1G14040	EXS (ERD1/XPR1/SYG1) family protein [Source:NCBI gene (formerly Entrezgene);Acc:837965]	protein_coding
AT1G14100	FUT8	fucosyltransferase 8 [Source:NCBI gene (formerly Entrezgene);Acc:5007694]	protein_coding
AT1G14110	FUT9	fucosyltransferase 9 [Source:NCBI gene (formerly Entrezgene);Acc:837970]	protein_coding
AT1G05053	AT1G05053	ncRNA [Source:NCBI gene (formerly Entrezgene);Acc:28716236]	long_noncoding_rna
AT1G14120	AT1G14120	2-oxoglutarate (2OG) and Fe(II)-dependent oxygenase superfamily protein [Source:NCBI gene (formerly Entrezgene);Acc:837971]	protein_coding
AT1G14220	AT1G14220	Ribonuclease T2 family protein [Source:NCBI gene (formerly Entrezgene);Acc:837983]	protein_coding
AT1G14240	AT1G14240	GDA1/CD39 nucleoside phosphatase family protein [Source:NCBI gene (formerly Entrezgene);Acc:837985]	protein_coding
AT1G14250	AT1G14250	GDA1/CD39 nucleoside phosphatase family protein [Source:NCBI gene (formerly Entrezgene);Acc:837986]	protein_coding
AT1G05067	AT1G05067	ncRNA [Source:NCBI gene (formerly Entrezgene);Acc:28716240]	long_noncoding_rna
AT1G05073	AT1G05073	ncRNA [Source:NCBI gene (formerly Entrezgene);Acc:28716241]	long_noncoding_rna
AT1G14440	HB31	homeobox protein 31 [Source:NCBI gene (formerly Entrezgene);Acc:838006]	protein_coding
AT1G14540	PER4	Peroxidase superfamily protein [Source:NCBI gene (formerly Entrezgene);Acc:838016]	protein_coding
AT1G14550	AT1G14550	Peroxidase superfamily protein [Source:NCBI gene (formerly Entrezgene);Acc:838017]	protein_coding
AT1G14580	AT1G14580	C2H2-like zinc finger protein [Source:NCBI gene (formerly Entrezgene);Acc:838020]	protein_coding
AT1G05097	AT1G05097	ncRNA [Source:NCBI gene (formerly Entrezgene);Acc:28716246]	long_noncoding_rna
AT1G05103	AT1G05103	ncRNA [Source:NCBI gene (formerly Entrezgene);Acc:28716247]	long_noncoding_rna
AT1G05107	AT1G05107	ncRNA [Source:NCBI gene (formerly Entrezgene);Acc:28716248]	long_noncoding_rna
AT1G14600	AT1G14600	Homeodomain-like superfamily protein [Source:NCBI gene (formerly Entrezgene);Acc:838022]	protein_coding
AT1G14630	AT1G14630	XRI1-like protein [Source:NCBI gene (formerly Entrezgene);Acc:838025]	protein_coding
AT1G14700	PAP3	purple acid phosphatase 3 [Source:NCBI gene (formerly Entrezgene);Acc:838035]	protein_coding
AT1G14730	AT1G14730	Cytochrome b561/ferric reductase transmembrane protein family [Source:NCBI gene (formerly Entrezgene);Acc:838038]	protein_coding
AT1G14755	AT1G14755	S locus-related glycoprotein 1 (SLR1) binding pollen coat protein family [Source:NCBI gene (formerly Entrezgene);Acc:3766729]	protein_coding
AT1G14760	KNATM	KNOX meinox protein [Source:NCBI gene (formerly Entrezgene);Acc:838041]	protein_coding
AT1G14780	AT1G14780	MAC/Perforin domain-containing protein [Source:NCBI gene (formerly Entrezgene);Acc:838043]	protein_coding
AT1G14860	NUDT18	nudix hydrolase homolog 18 [Source:NCBI gene (formerly Entrezgene);Acc:838051]	protein_coding
AT1G14870	PCR2	PLANT CADMIUM RESISTANCE 2 [Source:NCBI gene (formerly Entrezgene);Acc:838052]	protein_coding
AT1G14880	PCR1	PLANT CADMIUM RESISTANCE 1 [Source:NCBI gene (formerly Entrezgene);Acc:838053]	protein_coding
AT1G14890	AT1G14890	Plant invertase/pectin methylesterase inhibitor superfamily protein [Source:NCBI gene (formerly Entrezgene);Acc:838054]	protein_coding
AT1G14930	AT1G14930	Polyketide cyclase/dehydrase and lipid transport superfamily protein [Source:NCBI gene (formerly Entrezgene);Acc:838058]	protein_coding
AT1G14940	AT1G14940	Polyketide cyclase/dehydrase and lipid transport superfamily protein [Source:NCBI gene (formerly Entrezgene);Acc:838059]	protein_coding
AT1G14950	AT1G14950	Polyketide cyclase/dehydrase and lipid transport superfamily protein [Source:NCBI gene (formerly Entrezgene);Acc:838060]	protein_coding
AT1G14960	AT1G14960	Polyketide cyclase/dehydrase and lipid transport superfamily protein [Source:NCBI gene (formerly Entrezgene);Acc:838061]	protein_coding
AT1G15010	AT1G15010	mediator of RNA polymerase II transcription subunit [Source:NCBI gene (formerly Entrezgene);Acc:838066]	protein_coding
AT1G05153	AT1G05153	ncRNA [Source:NCBI gene (formerly Entrezgene);Acc:28716257]	long_noncoding_rna
AT1G15210	ABCG35	pleiotropic drug resistance 7 [Source:NCBI gene (formerly Entrezgene);Acc:838087]	protein_coding
AT1G15320	AT1G15320	seed dormancy control protein [Source:NCBI gene (formerly Entrezgene);Acc:838101]	protein_coding
AT1G15330	AT1G15330	Cystathionine beta-synthase (CBS) protein [Source:NCBI gene (formerly Entrezgene);Acc:838102]	protein_coding
AT1G05157	NA	NA	novel_transcribed_region
AT1G15360	SHN1	Integrase-type DNA-binding superfamily protein [Source:NCBI gene (formerly Entrezgene);Acc:838105]	protein_coding
AT1G15380	GLYI4	Lactoylglutathione lyase / glyoxalase I family protein [Source:NCBI gene (formerly Entrezgene);Acc:838107]	protein_coding
AT1G15385	AT1G15385	cotton fiber protein [Source:NCBI gene (formerly Entrezgene);Acc:838108]	protein_coding
AT1G15460	BOR4	HCO3- transporter family [Source:NCBI gene (formerly Entrezgene);Acc:838116]	protein_coding
AT1G15540	AT1G15540	2-oxoglutarate-dependent dioxygenase-like protein [Source:NCBI gene (formerly Entrezgene);Acc:838124]	protein_coding
AT1G15550	GA3OX1	gibberellin 3-oxidase 1 [Source:NCBI gene (formerly Entrezgene);Acc:838125]	protein_coding
AT1G15560	NA	NA	transposable_element_gene
AT1G15580	IAA5	indole-3-acetic acid inducible 5 [Source:NCBI gene (formerly Entrezgene);Acc:838128]	protein_coding
AT1G15590	AT1G15590	E3 ubiquitin-protein ligase [Source:NCBI gene (formerly Entrezgene);Acc:838129]	protein_coding
AT1G15600	AT1G15600	transmembrane protein [Source:NCBI gene (formerly Entrezgene);Acc:838130]	protein_coding
AT1G15610	AT1G15610	transmembrane protein [Source:NCBI gene (formerly Entrezgene);Acc:838131]	protein_coding
AT1G15620	AT1G15620	transmembrane protein [Source:NCBI gene (formerly Entrezgene);Acc:838132]	protein_coding
AT1G15625	AT1G15625	E3 ubiquitin-protein ligase [Source:NCBI gene (formerly Entrezgene);Acc:28717242]	protein_coding
AT1G15630	AT1G15630	transmembrane protein [Source:NCBI gene (formerly Entrezgene);Acc:838133]	protein_coding
AT1G15640	AT1G15640	transmembrane protein [Source:NCBI gene (formerly Entrezgene);Acc:838134]	protein_coding
AT1G15680	AT1G15680	F-box family protein [Source:NCBI gene (formerly Entrezgene);Acc:838137]	protein_coding
AT1G15820	LHCB6	light harvesting complex photosystem II subunit 6 [Source:NCBI gene (formerly Entrezgene);Acc:838151]	protein_coding
AT1G15840	AT1G15840		protein_coding
AT1G16060	ADAP	ARIA-interacting double AP2 domain protein [Source:NCBI gene (formerly Entrezgene);Acc:838176]	protein_coding
AT1G16290	AT1G16290	transglycosylase [Source:NCBI gene (formerly Entrezgene);Acc:838198]	protein_coding
AT1G16310	AT1G16310	Cation efflux family protein [Source:NCBI gene (formerly Entrezgene);Acc:838200]	protein_coding
AT1G16380	ATCHX1	Cation/hydrogen exchanger family protein [Source:NCBI gene (formerly Entrezgene);Acc:838208]	protein_coding
AT1G16390	2024-10-03	organic cation/carnitine transporter 3 [Source:NCBI gene (formerly Entrezgene);Acc:838209]	protein_coding
AT1G16400	CYP79F2	cytochrome P450, family 79, subfamily F, polypeptide 2 [Source:NCBI gene (formerly Entrezgene);Acc:838210]	protein_coding
AT1G16410	CYP79F1	cytochrome p450 79f1 [Source:NCBI gene (formerly Entrezgene);Acc:838211]	protein_coding
AT1G16530	ASL9	ASYMMETRIC LEAVES 2-like 9 [Source:NCBI gene (formerly Entrezgene);Acc:838223]	protein_coding
AT1G16705	AT1G16705	p300/CBP acetyltransferase-related protein-like protein [Source:NCBI gene (formerly Entrezgene);Acc:838241]	protein_coding
AT1G16905	AT1G16905	Curculin-like (mannose-binding) lectin family protein [Source:NCBI gene (formerly Entrezgene);Acc:5007699]	protein_coding
AT1G16910	LSH8	LIGHT-DEPENDENT SHORT HYPOCOTYLS-like protein (DUF640) [Source:NCBI gene (formerly Entrezgene);Acc:838262]	protein_coding
AT1G16930	AT1G16930	F-box/RNI-like/FBD-like domains-containing protein [Source:NCBI gene (formerly Entrezgene);Acc:838264]	protein_coding
AT1G16940	AT1G16940	F-box/RNI-like/FBD-like domains-containing protein [Source:NCBI gene (formerly Entrezgene);Acc:838265]	protein_coding
AT1G16945	AT1G16945	F-box/FBD/LRR protein [Source:NCBI gene (formerly Entrezgene);Acc:28717244]	protein_coding
AT1G16950	AT1G16950	transmembrane protein [Source:NCBI gene (formerly Entrezgene);Acc:838266]	protein_coding
AT1G16980	TPS2	trehalose-6-phosphate synthase [Source:NCBI gene (formerly Entrezgene);Acc:838269]	protein_coding
AT1G17000			protein_coding
AT1G17010	AT1G17010	2-oxoglutarate (2OG) and Fe(II)-dependent oxygenase superfamily protein [Source:NCBI gene (formerly Entrezgene);Acc:838271]	protein_coding
AT1G17060	CYP72C1	cytochrome p450 72c1 [Source:NCBI gene (formerly Entrezgene);Acc:838276]	protein_coding
AT1G17150	AT1G17150	Pectin lyase-like superfamily protein [Source:NCBI gene (formerly Entrezgene);Acc:838286]	protein_coding
AT1G17190	GSTU26	glutathione S-transferase tau 26 [Source:NCBI gene (formerly Entrezgene);Acc:838290]	protein_coding
AT1G17200	AT1G17200	Uncharacterized protein family (UPF0497) [Source:NCBI gene (formerly Entrezgene);Acc:838291]	protein_coding
AT1G17300	AT1G17300		protein_coding
AT1G17310	AT1G17310	MADS-box transcription factor family protein [Source:NCBI gene (formerly Entrezgene);Acc:838303]	protein_coding
AT1G17345	AT1G17345	SAUR-like auxin-responsive protein family [Source:NCBI gene (formerly Entrezgene);Acc:838306]	protein_coding
AT1G17700	PRA1.F1	prenylated RAB acceptor 1.F1 [Source:NCBI gene (formerly Entrezgene);Acc:838346]	protein_coding
AT1G17710	PEPC1	Pyridoxal phosphate phosphatase-related protein [Source:NCBI gene (formerly Entrezgene);Acc:838347]	protein_coding
AT1G17770	SUVH7	histone-lysine N-methyltransferase, H3 lysine-9 specific SUVH3-like protein [Source:NCBI gene (formerly Entrezgene);Acc:838355]	protein_coding
AT1G17800	ENODL22	early nodulin-like protein 22 [Source:NCBI gene (formerly Entrezgene);Acc:838358]	protein_coding
AT1G17810	BETA-TIP	beta-tonoplast intrinsic protein [Source:NCBI gene (formerly Entrezgene);Acc:838359]	protein_coding
AT1G17910	AT1G17910	Wall-associated kinase family protein [Source:NCBI gene (formerly Entrezgene);Acc:838370]	protein_coding
AT1G17950	MYB52	myb domain protein 52 [Source:NCBI gene (formerly Entrezgene);Acc:838374]	protein_coding
AT1G17960	AT1G17960	Threonyl-tRNA synthetase [Source:NCBI gene (formerly Entrezgene);Acc:838375]	protein_coding
AT1G18050	AT1G18050	SWAP/surp RNA-binding domain protein [Source:NCBI gene (formerly Entrezgene);Acc:838385]	protein_coding
AT1G18100	E12A11	PEBP (phosphatidylethanolamine-binding protein) family protein [Source:NCBI gene (formerly Entrezgene);Acc:838390]	protein_coding
AT1G05383	AT1G05383	ncRNA [Source:NCBI gene (formerly Entrezgene);Acc:28716303]	antisense_long_noncoding_rna
AT1G18140	LAC1	laccase 1 [Source:NCBI gene (formerly Entrezgene);Acc:838393]	protein_coding
AT1G18197	AT1G18197	GCK domain protein [Source:NCBI gene (formerly Entrezgene);Acc:28717248]	protein_coding
AT1G18200	RABA6b	Rab GTPase-like A1I protein [Source:NCBI gene (formerly Entrezgene);Acc:838399]	protein_coding
AT1G05387	AT1G05387	ncRNA [Source:NCBI gene (formerly Entrezgene);Acc:28716304]	long_noncoding_rna
AT1G05397	AT1G05397	ncRNA [Source:NCBI gene (formerly Entrezgene);Acc:28716305]	long_noncoding_rna
AT1G18250	ATLP-1	Pathosis-related thaumatin superfamily protein [Source:NCBI gene (formerly Entrezgene);Acc:838405]	protein_coding
AT1G18280	AT1G18280	Bifunctional inhibitor/lipid-transfer protein/seed storage 2S albumin superfamily protein [Source:NCBI gene (formerly Entrezgene);Acc:838408]	protein_coding
AT1G18290	AT1G18290	DUF4228 domain protein [Source:NCBI gene (formerly Entrezgene);Acc:838409]	protein_coding
AT1G18310	AT1G18310	glycosyl hydrolase family 81 protein [Source:NCBI gene (formerly Entrezgene);Acc:838411]	protein_coding
AT1G18350	MKK7	MAP kinase kinase 7 [Source:NCBI gene (formerly Entrezgene);Acc:838416]	protein_coding
AT1G18400	BEE1	BR enhanced expression 1 [Source:NCBI gene (formerly Entrezgene);Acc:838421]	protein_coding
AT1G18410	AT1G18410	P-loop containing nucleoside triphosphate hydrolases superfamily protein [Source:NCBI gene (formerly Entrezgene);Acc:838422]	protein_coding
AT1G18520	TET11	tetraspanin11 [Source:NCBI gene (formerly Entrezgene);Acc:838433]	protein_coding
AT1G18570	MYB51	myb domain protein 51 [Source:NCBI gene (formerly Entrezgene);Acc:838438]	protein_coding
AT1G05407	AT1G05407	ncRNA [Source:NCBI gene (formerly Entrezgene);Acc:28716306]	long_noncoding_rna
AT1G05413	AT1G05413	ncRNA [Source:NCBI gene (formerly Entrezgene);Acc:28716307]	long_noncoding_rna
AT1G18710	MYB47	myb domain protein 47 [Source:NCBI gene (formerly Entrezgene);Acc:838453]	protein_coding
AT1G18760	AT1G18760	Zinc finger, C3HC4 type (RING finger) family protein [Source:NCBI gene (formerly Entrezgene);Acc:838458]	protein_coding
AT1G18770	AT1G18770	RING/U-box superfamily protein [Source:NCBI gene (formerly Entrezgene);Acc:838459]	protein_coding
AT1G18780	AT1G18780	RING/U-box superfamily protein [Source:NCBI gene (formerly Entrezgene);Acc:838460]	protein_coding
AT1G18790	RKD1	RWP-RK domain-containing protein [Source:NCBI gene (formerly Entrezgene);Acc:838461]	protein_coding
AT1G18810	AT1G18810	phytochrome kinase substrate-like protein [Source:NCBI gene (formerly Entrezgene);Acc:838463]	protein_coding
AT1G18835	MIF3	mini zinc finger [Source:NCBI gene (formerly Entrezgene);Acc:5007704]	protein_coding
AT1G05447	AT1G05447	ncRNA [Source:NCBI gene (formerly Entrezgene);Acc:28716313]	long_noncoding_rna
AT1G18860	WRKY61	WRKY DNA-binding protein 61 [Source:NCBI gene (formerly Entrezgene);Acc:838467]	protein_coding
AT1G18960	AT1G18960	myb-like HTH transcriptional regulator family protein [Source:NCBI gene (formerly Entrezgene);Acc:838477]	protein_coding
AT1G18970	GLP4	germin-like protein 4 [Source:NCBI gene (formerly Entrezgene);Acc:838478]	protein_coding
AT1G18975	AT1G18975		protein_coding
AT1G19030	NA	NA	transposable_element_gene
AT1G19060	AT1G19060		protein_coding
AT1G19160	AT1G19160	F-box family protein [Source:NCBI gene (formerly Entrezgene);Acc:838499]	protein_coding
AT1G19170	AT1G19170	Pectin lyase-like superfamily protein [Source:NCBI gene (formerly Entrezgene);Acc:838500]	protein_coding
AT1G08925	NA	NA	novel_transcribed_region
AT1G19180	JAZ1	jasmonate-zim-domain protein 1 [Source:NCBI gene (formerly Entrezgene);Acc:838501]	protein_coding
AT1G19190	AT1G19190	alpha/beta-Hydrolases superfamily protein [Source:NCBI gene (formerly Entrezgene);Acc:838502]	protein_coding
AT1G05477	AT1G05477	ncRNA [Source:NCBI gene (formerly Entrezgene);Acc:28716318]	long_noncoding_rna
AT1G05487	AT1G05487	ncRNA [Source:NCBI gene (formerly Entrezgene);Acc:28716320]	long_noncoding_rna
AT1G19230	AT1G19230	Riboflavin synthase-like superfamily protein [Source:NCBI gene (formerly Entrezgene);Acc:838506]	protein_coding
AT1G19250	FMO1	flavin-dependent monooxygenase 1 [Source:NCBI gene (formerly Entrezgene);Acc:838508]	protein_coding
AT1G19320	AT1G19320	Pathosis-related thaumatin superfamily protein [Source:NCBI gene (formerly Entrezgene);Acc:838514]	protein_coding
AT1G19390	AT1G19390	Wall-associated kinase family protein [Source:NCBI gene (formerly Entrezgene);Acc:838522]	protein_coding
AT1G19415	NA	NA	transposable_element_gene
AT1G19460	AT1G19460	Galactose oxidase/kelch repeat superfamily protein [Source:NCBI gene (formerly Entrezgene);Acc:838530]	protein_coding
AT1G19500	AT1G19500		protein_coding
AT1G19510	RL5	RAD-like 5 [Source:NCBI gene (formerly Entrezgene);Acc:838537]	protein_coding
AT1G19530	AT1G19530	DNA polymerase epsilon catalytic subunit A [Source:NCBI gene (formerly Entrezgene);Acc:838540]	protein_coding
AT1G19540	AT1G19540	NmrA-like negative transcriptional regulator family protein [Source:NCBI gene (formerly Entrezgene);Acc:838541]	protein_coding
AT1G19565	AT1G19565		protein_coding
AT1G19610	PDF1.4	defensin-like protein [Source:NCBI gene (formerly Entrezgene);Acc:838548]	protein_coding
AT1G19630	CYP722A1	cytochrome P450, family 722, subfamily A, polypeptide 1 [Source:NCBI gene (formerly Entrezgene);Acc:838550]	protein_coding
AT1G19620	AT1G19620	transmembrane protein [Source:NCBI gene (formerly Entrezgene);Acc:838549]	protein_coding
AT1G19640	JMT	jasmonic acid carboxyl methyltransferase [Source:NCBI gene (formerly Entrezgene);Acc:838551]	protein_coding
AT1G19670	CLH1	chlorophyllase 1 [Source:NCBI gene (formerly Entrezgene);Acc:838554]	protein_coding
AT1G19750	AT1G19750	Transducin/WD40 repeat-like superfamily protein [Source:NCBI gene (formerly Entrezgene);Acc:838564]	protein_coding
AT1G19780	CNGC8	cyclic nucleotide gated channel 8 [Source:NCBI gene (formerly Entrezgene);Acc:838566]	protein_coding
AT1G19790	SRS7	SHI-related sequence 7 [Source:NCBI gene (formerly Entrezgene);Acc:838567]	protein_coding
AT1G19830	AT1G19830	SAUR-like auxin-responsive protein family [Source:NCBI gene (formerly Entrezgene);Acc:838570]	protein_coding
AT1G19850	MP	Transcriptional factor B3 family protein / auxin-responsive factor AUX/IAA-like protein [Source:NCBI gene (formerly Entrezgene);Acc:838573]	protein_coding
AT1G19890	MGH3	male-gamete-specific histone H3 [Source:NCBI gene (formerly Entrezgene);Acc:838577]	protein_coding
AT1G19900	AT1G19900	glyoxal oxidase-related protein [Source:NCBI gene (formerly Entrezgene);Acc:838578]	protein_coding
AT1G19930	AT1G19930	Galactose oxidase/kelch repeat superfamily protein [Source:NCBI gene (formerly Entrezgene);Acc:838582]	protein_coding
AT1G19940	GH9B5	glycosyl hydrolase 9B5 [Source:NCBI gene (formerly Entrezgene);Acc:838583]	protein_coding
AT1G05523	AT1G05523	ncRNA [Source:NCBI gene (formerly Entrezgene);Acc:28716326]	antisense_long_noncoding_rna
AT1G20070	AT1G20070		protein_coding
AT1G05527	AT1G05527	ncRNA [Source:NCBI gene (formerly Entrezgene);Acc:28716327]	long_noncoding_rna
AT1G05533	AT1G05533	ncRNA [Source:NCBI gene (formerly Entrezgene);Acc:28716328]	long_noncoding_rna
AT1G20080	SYTB	Calcium-dependent lipid-binding (CaLB domain) family protein [Source:NCBI gene (formerly Entrezgene);Acc:838597]	protein_coding
AT1G20120	AT1G20120	GDSL-like Lipase/Acylhydrolase superfamily protein [Source:NCBI gene (formerly Entrezgene);Acc:838601]	protein_coding
AT1G20130	AT1G20130	GDSL-like Lipase/Acylhydrolase superfamily protein [Source:NCBI gene (formerly Entrezgene);Acc:838602]	protein_coding
AT1G20132	AT1G20132	GDSL-like Lipase/Acylhydrolase superfamily protein [Source:NCBI gene (formerly Entrezgene);Acc:6241214]	protein_coding
AT1G20135	AT1G20135	GDSL-like Lipase/Acylhydrolase family protein [Source:NCBI gene (formerly Entrezgene);Acc:6241329]	protein_coding
AT1G20180	AT1G20180	transmembrane protein (DUF677) [Source:NCBI gene (formerly Entrezgene);Acc:838607]	protein_coding
AT1G20240	AT1G20240	SWI-SNF-related chromatin binding protein [Source:NCBI gene (formerly Entrezgene);Acc:838613]	protein_coding
AT1G20290	AT1G20290	SWI-SNF-related chromatin binding protein [Source:NCBI gene (formerly Entrezgene);Acc:838617]	protein_coding
AT1G20320	AT1G20320	Haloacid dehalogenase-like hydrolase (HAD) superfamily protein [Source:NCBI gene (formerly Entrezgene);Acc:838620]	protein_coding
AT1G20340	DRT112	Cupredoxin superfamily protein [Source:NCBI gene (formerly Entrezgene);Acc:838622]	protein_coding
AT1G20350	TIM17-1	translocase inner membrane subunit 17-1 [Source:NCBI gene (formerly Entrezgene);Acc:838623]	protein_coding
AT1G20380	AT1G20380	Prolyl oligopeptidase family protein [Source:NCBI gene (formerly Entrezgene);Acc:838626]	protein_coding
AT1G20500	AT1G20500	AMP-dependent synthetase and ligase family protein [Source:NCBI gene (formerly Entrezgene);Acc:838638]	protein_coding
AT1G20530	AT1G20530	girdin (DUF630 and DUF632) [Source:NCBI gene (formerly Entrezgene);Acc:838641]	protein_coding
AT1G20620	CAT3	catalase 3 [Source:NCBI gene (formerly Entrezgene);Acc:838651]	protein_coding
AT1G20683	AT1G20683		protein_coding
AT1G20687	AT1G20687		protein_coding
AT1G20735	AT1G20735	F-box and associated interaction domains-containing protein [Source:NCBI gene (formerly Entrezgene);Acc:10723056]	protein_coding
AT1G20740	AT1G20740	transport/golgi organization-like protein (DUF833) [Source:NCBI gene (formerly Entrezgene);Acc:838664]	protein_coding
AT1G20790	AT1G20790	F-box family protein [Source:NCBI gene (formerly Entrezgene);Acc:838669]	protein_coding
AT1G05593	AT1G05593	ncRNA [Source:NCBI gene (formerly Entrezgene);Acc:28716338]	long_noncoding_rna
AT1G05597	AT1G05597	ncRNA [Source:NCBI gene (formerly Entrezgene);Acc:28716339]	long_noncoding_rna
AT1G05603	AT1G05603	ncRNA [Source:NCBI gene (formerly Entrezgene);Acc:28716340]	long_noncoding_rna
AT1G20795	AT1G20795	F-box family protein [Source:NCBI gene (formerly Entrezgene);Acc:838670]	protein_coding
AT1G20800	AT1G20800	F-box/associated interaction domain protein [Source:NCBI gene (formerly Entrezgene);Acc:838671]	protein_coding
AT1G20803	AT1G20803	F-box/associated interaction domain protein [Source:NCBI gene (formerly Entrezgene);Acc:28717255]	protein_coding
AT1G20860	PHT1;8	phosphate transporter 1;8 [Source:NCBI gene (formerly Entrezgene);Acc:838678]	protein_coding
AT1G20900	ESC	Putative AT-hook DNA-binding family protein [Source:NCBI gene (formerly Entrezgene);Acc:838683]	protein_coding
AT1G08945	NA	NA	novel_transcribed_region
AT1G20940	AT1G20940	F-box family protein [Source:NCBI gene (formerly Entrezgene);Acc:838688]	protein_coding
AT1G20990	AT1G20990	Cysteine/Histidine-rich C1 domain family protein [Source:NCBI gene (formerly Entrezgene);Acc:838693]	protein_coding
AT1G21050	AT1G21050	MIZU-KUSSEI-like protein (Protein of unknown function, DUF617) [Source:NCBI gene (formerly Entrezgene);Acc:838699]	protein_coding
AT1G21110	IGMT3	O-methyltransferase family protein [Source:NCBI gene (formerly Entrezgene);Acc:838707]	protein_coding
AT1G21140	AT1G21140	Vacuolar iron transporter (VIT) family protein [Source:NCBI gene (formerly Entrezgene);Acc:838710]	protein_coding
AT1G21290	NA	NA	transposable_element_gene
AT1G21300	NA	NA	transposable_element_gene
AT1G21310	EXT3	extensin 3 [Source:NCBI gene (formerly Entrezgene);Acc:838728]	protein_coding
AT1G05647	AT1G05647	ncRNA [Source:NCBI gene (formerly Entrezgene);Acc:28716349]	long_noncoding_rna
AT1G21320	AT1G21320	nucleic acid/nucleotide binding protein [Source:NCBI gene (formerly Entrezgene);Acc:838729]	protein_coding
AT1G05657	AT1G05657	ncRNA [Source:NCBI gene (formerly Entrezgene);Acc:28716351]	long_noncoding_rna
AT1G21330	NA	NA	transposable_element_gene
AT1G21360	GLTP2	glycolipid transfer protein 2 [Source:NCBI gene (formerly Entrezgene);Acc:838735]	protein_coding
AT1G21395	AT1G21395	transmembrane protein [Source:NCBI gene (formerly Entrezgene);Acc:2745759]	protein_coding
AT1G21430	YUC11	Flavin-binding monooxygenase family protein [Source:NCBI gene (formerly Entrezgene);Acc:838741]	protein_coding
AT1G21470	AT1G21470		protein_coding
AT1G21475	AT1G21475		protein_coding
AT1G21530	AT1G21530	AMP-dependent synthetase and ligase family protein [Source:NCBI gene (formerly Entrezgene);Acc:838754]	protein_coding
AT1G21540	AT1G21540	AMP-dependent synthetase and ligase family protein [Source:NCBI gene (formerly Entrezgene);Acc:838755]	protein_coding
AT1G21550	AT1G21550	Calcium-binding EF-hand family protein [Source:NCBI gene (formerly Entrezgene);Acc:838756]	protein_coding
AT1G21722	AT1G21722	transmembrane protein [Source:NCBI gene (formerly Entrezgene);Acc:7922432]	protein_coding
AT1G21850	sks8	SKU5 similar 8 [Source:NCBI gene (formerly Entrezgene);Acc:838787]	protein_coding
AT1G21860	sks7	SKU5 similar 7 [Source:NCBI gene (formerly Entrezgene);Acc:838788]	protein_coding
AT1G21890	UMAMIT19	nodulin MtN21 /EamA-like transporter family protein [Source:NCBI gene (formerly Entrezgene);Acc:838791]	protein_coding
AT1G21910	DREB26	Integrase-type DNA-binding superfamily protein [Source:NCBI gene (formerly Entrezgene);Acc:838793]	protein_coding
AT1G21940	AT1G21940	transmembrane protein [Source:NCBI gene (formerly Entrezgene);Acc:838796]	protein_coding
AT1G21950	AT1G21950	transmembrane protein [Source:NCBI gene (formerly Entrezgene);Acc:838798]	protein_coding
AT1G21960	AT1G21960	RING/U-box superfamily protein [Source:NCBI gene (formerly Entrezgene);Acc:838799]	protein_coding
AT1G21970	LEC1	Histone superfamily protein [Source:NCBI gene (formerly Entrezgene);Acc:838800]	protein_coding
AT1G05693	AT1G05693	ncRNA [Source:NCBI gene (formerly Entrezgene);Acc:28716357]	long_noncoding_rna
AT1G21990	AT1G21990	F-box/RNI-like/FBD-like domains-containing protein [Source:NCBI gene (formerly Entrezgene);Acc:838802]	protein_coding
AT1G22000	AT1G22000	LOW protein: F-box/FBD/LRR-like protein [Source:NCBI gene (formerly Entrezgene);Acc:838803]	protein_coding
AT1G22010	AT1G22010		protein_coding
AT1G22015	DD46	Galactosyltransferase family protein [Source:NCBI gene (formerly Entrezgene);Acc:838806]	protein_coding
AT1G22065	AT1G22065		protein_coding
AT1G22080	AT1G22080	Cysteine proteinases superfamily protein [Source:NCBI gene (formerly Entrezgene);Acc:838813]	protein_coding
AT1G22090	emb2204		protein_coding
AT1G22110	AT1G22110	structural constituent of ribosome [Source:NCBI gene (formerly Entrezgene);Acc:838816]	protein_coding
AT1G22120	AT1G22120		protein_coding
AT1G22150	SULTR1;3	sulfate transporter 1;3 [Source:NCBI gene (formerly Entrezgene);Acc:838820]	protein_coding
AT1G22210	TPPC	Haloacid dehalogenase-like hydrolase (HAD) superfamily protein [Source:NCBI gene (formerly Entrezgene);Acc:838826]	protein_coding
AT1G22220	AUF2	F-box family protein [Source:NCBI gene (formerly Entrezgene);Acc:838827]	protein_coding
AT1G22240	PUM8	pumilio 8 [Source:NCBI gene (formerly Entrezgene);Acc:838829]	protein_coding
AT1G22340	UGT85A7	UDP-glucosyl transferase 85A7 [Source:NCBI gene (formerly Entrezgene);Acc:838841]	protein_coding
AT1G22360	UGT85A2	UDP-glucosyl transferase 85A2 [Source:NCBI gene (formerly Entrezgene);Acc:838843]	protein_coding
AT1G22380	UGT85A3	UDP-glucosyl transferase 85A3 [Source:NCBI gene (formerly Entrezgene);Acc:838845]	protein_coding
AT1G22400	UGT85A1	UDP-Glycosyltransferase superfamily protein [Source:NCBI gene (formerly Entrezgene);Acc:838846]	protein_coding
AT1G22420	AT1G22420	hydroxyproline-rich glycoprotein family protein [Source:NCBI gene (formerly Entrezgene);Acc:838848]	protein_coding
AT1G22440	AT1G22440	Zinc-binding alcohol dehydrogenase family protein [Source:NCBI gene (formerly Entrezgene);Acc:838850]	protein_coding
AT1G22470	AT1G22470		protein_coding
AT1G22480	AT1G22480	Cupredoxin superfamily protein [Source:NCBI gene (formerly Entrezgene);Acc:838854]	protein_coding
AT1G22490	AT1G22490	basic helix-loop-helix (bHLH) DNA-binding superfamily protein [Source:NCBI gene (formerly Entrezgene);Acc:838855]	protein_coding
AT1G22500	ATL15	RING/U-box superfamily protein [Source:NCBI gene (formerly Entrezgene);Acc:838856]	protein_coding
AT1G05753	AT1G05753	ncRNA [Source:NCBI gene (formerly Entrezgene);Acc:28716368]	antisense_long_noncoding_rna
AT1G22550	AT1G22550	Major facilitator superfamily protein [Source:NCBI gene (formerly Entrezgene);Acc:838861]	protein_coding
AT1G22570	AT1G22570	Major facilitator superfamily protein [Source:NCBI gene (formerly Entrezgene);Acc:838863]	protein_coding
AT1G22590	AGL87	AGAMOUS-like 87 [Source:NCBI gene (formerly Entrezgene);Acc:838865]	protein_coding
AT1G22600	AT1G22600	Late embryosis abundant protein (LEA) family protein [Source:NCBI gene (formerly Entrezgene);Acc:838866]	protein_coding
AT1G22680	AT1G22680		protein_coding
AT1G22710	SUC2	sucrose-proton symporter 2 [Source:NCBI gene (formerly Entrezgene);Acc:838877]	protein_coding
AT1G22720	AT1G22720	Protein kinase superfamily protein [Source:NCBI gene (formerly Entrezgene);Acc:838878]	protein_coding
AT1G22760	PAB3	poly(A) binding protein 3 [Source:NCBI gene (formerly Entrezgene);Acc:838882]	protein_coding
AT1G05767	AT1G05767	S-adenosyl-L-methionine-dependent methyltransferases superfamily protein [Source:NCBI gene (formerly Entrezgene);Acc:838886]	antisense_long_noncoding_rna
AT1G22810	AT1G22810	Integrase-type DNA-binding superfamily protein [Source:NCBI gene (formerly Entrezgene);Acc:838887]	protein_coding
AT1G22900	AT1G22900	Disease resistance-responsive (dirigent-like protein) family protein [Source:NCBI gene (formerly Entrezgene);Acc:838897]	protein_coding
AT1G22910	AT1G22910	RNA-binding (RRM/RBD/RNP motifs) family protein [Source:NCBI gene (formerly Entrezgene);Acc:838898]	protein_coding
AT1G22990	HIPP22	Heavy metal transport/detoxification superfamily protein [Source:NCBI gene (formerly Entrezgene);Acc:838907]	protein_coding
AT1G23010	LPR1	Cupredoxin superfamily protein [Source:NCBI gene (formerly Entrezgene);Acc:838909]	protein_coding
AT1G23037	AT1G23037	F-box associated ubiquitination effector family protein [Source:NCBI gene (formerly Entrezgene);Acc:7922360]	protein_coding
AT1G23040	AT1G23040	hydroxyproline-rich glycoprotein family protein [Source:NCBI gene (formerly Entrezgene);Acc:838912]	protein_coding
AT1G23070	AT1G23070	organic solute transporter ostalpha protein (DUF300) [Source:NCBI gene (formerly Entrezgene);Acc:838915]	protein_coding
AT1G23120	AT1G23120	Polyketide cyclase/dehydrase and lipid transport superfamily protein [Source:NCBI gene (formerly Entrezgene);Acc:838920]	protein_coding
AT1G23130	AT1G23130	Polyketide cyclase/dehydrase and lipid transport superfamily protein [Source:NCBI gene (formerly Entrezgene);Acc:838921]	protein_coding
AT1G23147	RALFL3	RALF-like 3 [Source:NCBI gene (formerly Entrezgene);Acc:5007718]	protein_coding
AT1G23160	AT1G23160	Auxin-responsive GH3 family protein [Source:NCBI gene (formerly Entrezgene);Acc:838924]	protein_coding
AT1G23200	AT1G23200	Plant invertase/pectin methylesterase inhibitor superfamily [Source:NCBI gene (formerly Entrezgene);Acc:838928]	protein_coding
AT1G23201	AT1G23201	GCK domain protein [Source:NCBI gene (formerly Entrezgene);Acc:6240274]	protein_coding
AT1G23205	AT1G23205	Plant invertase/pectin methylesterase inhibitor superfamily protein [Source:NCBI gene (formerly Entrezgene);Acc:838929]	protein_coding
AT1G23210	GH9B6	glycosyl hydrolase 9B6 [Source:NCBI gene (formerly Entrezgene);Acc:838930]	protein_coding
AT1G23240	AT1G23240	Caleosin-related family protein [Source:NCBI gene (formerly Entrezgene);Acc:838933]	protein_coding
AT1G23250	AT1G23250	Caleosin-related family protein [Source:NCBI gene (formerly Entrezgene);Acc:838934]	protein_coding
AT1G23300	AT1G23300	MATE efflux family protein [Source:NCBI gene (formerly Entrezgene);Acc:838939]	protein_coding
AT1G23320	TAR1	tryptophan aminotransferase related 1 [Source:NCBI gene (formerly Entrezgene);Acc:838941]	protein_coding
AT1G23340	AT1G23340	carboxyl-terminal proteinase, putative (DUF239) [Source:NCBI gene (formerly Entrezgene);Acc:838943]	protein_coding
AT1G23350	AT1G23350	Plant invertase/pectin methylesterase inhibitor superfamily protein [Source:NCBI gene (formerly Entrezgene);Acc:838944]	protein_coding
AT1G23380	KNAT6	homeobox protein knotted-1-like 6 [Source:NCBI gene (formerly Entrezgene);Acc:838946]	protein_coding
AT1G05797	AT1G05797	ncRNA [Source:NCBI gene (formerly Entrezgene);Acc:28716377]	long_noncoding_rna
AT1G05803	AT1G05803	ncRNA [Source:NCBI gene (formerly Entrezgene);Acc:28716378]	long_noncoding_rna
AT1G05807	AT1G05807	ncRNA [Source:NCBI gene (formerly Entrezgene);Acc:28716379]	long_noncoding_rna
AT1G23400	CAF2	RNA-binding CRS1 / YhbY (CRM) domain-containing protein [Source:NCBI gene (formerly Entrezgene);Acc:838948]	protein_coding
AT1G23410	AT1G23410	Ribosomal protein S27a / Ubiquitin family protein [Source:NCBI gene (formerly Entrezgene);Acc:838949]	protein_coding
AT1G23420	INO	Plant-specific transcription factor YABBY family protein [Source:NCBI gene (formerly Entrezgene);Acc:838950]	protein_coding
AT1G05817	AT1G05817	ncRNA [Source:NCBI gene (formerly Entrezgene);Acc:28716381]	long_noncoding_rna
AT1G23500	AT1G23500	GDSL-like Lipase/Acylhydrolase superfamily protein [Source:NCBI gene (formerly Entrezgene);Acc:838958]	protein_coding
AT1G23520	AT1G23520		protein_coding
AT1G23530	AT1G23530	transmembrane protein [Source:NCBI gene (formerly Entrezgene);Acc:838962]	protein_coding
AT1G23540	PERK12	Protein kinase superfamily protein [Source:NCBI gene (formerly Entrezgene);Acc:838963]	protein_coding
AT1G23560	AT1G23560	OBP32pep, putative (DUF220) [Source:NCBI gene (formerly Entrezgene);Acc:838966]	protein_coding
AT1G23570	AT1G23570		protein_coding
AT1G23580	AT1G23580	transmembrane protein, putative (Domain of unknown function DUF220) [Source:NCBI gene (formerly Entrezgene);Acc:838968]	protein_coding
AT1G23590	AT1G23590	OBP32pep protein, putative (Domain of unknown function DUF220) [Source:NCBI gene (formerly Entrezgene);Acc:838969]	protein_coding
AT1G23600	AT1G23600	OBP32pep protein, putative (Domain of unknown function DUF220) [Source:NCBI gene (formerly Entrezgene);Acc:838970]	protein_coding
AT1G23610	AT1G23610		protein_coding
AT1G05823	AT1G05823	ncRNA [Source:NCBI gene (formerly Entrezgene);Acc:28716382]	long_noncoding_rna
AT1G23640	AT1G23640	OBP32pep protein [Source:NCBI gene (formerly Entrezgene);Acc:3766786]	protein_coding
AT1G23645	AT1G23645		protein_coding
AT1G23660	AT1G23660		protein_coding
AT1G23670	AT1G23670	OBP32pep protein, putative (DUF220) [Source:NCBI gene (formerly Entrezgene);Acc:838977]	protein_coding
AT1G23680	AT1G23680		protein_coding
AT1G23690	AT1G23690		protein_coding
AT1G23700	AT1G23700	Protein kinase superfamily protein [Source:NCBI gene (formerly Entrezgene);Acc:838980]	protein_coding
AT1G23720	AT1G23720	Proline-rich extensin-like family protein [Source:NCBI gene (formerly Entrezgene);Acc:838982]	protein_coding
AT1G23730	BCA3	beta carbonic anhydrase 3 [Source:NCBI gene (formerly Entrezgene);Acc:838983]	protein_coding
AT1G23760	JP630	BURP domain-containing protein [Source:NCBI gene (formerly Entrezgene);Acc:838987]	protein_coding
AT1G23770	AT1G23770	F-box family protein [Source:NCBI gene (formerly Entrezgene);Acc:838988]	protein_coding
AT1G23810	AT1G23810	Paired amphipathic helix (PAH2) superfamily protein [Source:NCBI gene (formerly Entrezgene);Acc:838992]	protein_coding
AT1G23910	AT1G23910	Polyketide cyclase/dehydrase and lipid transport superfamily protein [Source:NCBI gene (formerly Entrezgene);Acc:839002]	protein_coding
AT1G23935	AT1G23935	apoptosis inhibitory protein [Source:NCBI gene (formerly Entrezgene);Acc:2745761]	protein_coding
AT1G23965	AT1G23965	transcription factor [Source:NCBI gene (formerly Entrezgene);Acc:7922328]	protein_coding
AT1G24000	AT1G24000	Polyketide cyclase/dehydrase and lipid transport superfamily protein [Source:NCBI gene (formerly Entrezgene);Acc:839012]	protein_coding
AT1G24010	AT1G24010	Polyketide cyclase/dehydrase and lipid transport superfamily protein [Source:NCBI gene (formerly Entrezgene);Acc:839013]	protein_coding
AT1G24020	MLP423	MLP-like protein 423 [Source:NCBI gene (formerly Entrezgene);Acc:839014]	protein_coding
AT1G24060	AT1G24060		protein_coding
AT1G24068	AT1G24068	ncRNA [Source:NCBI gene (formerly Entrezgene);Acc:6241208]	other_rna
AT1G24070	CSLA10	cellulose synthase-like A10 [Source:NCBI gene (formerly Entrezgene);Acc:839019]	protein_coding
AT1G24110	AT1G24110	Peroxidase superfamily protein [Source:NCBI gene (formerly Entrezgene);Acc:839023]	protein_coding
AT1G24130	AT1G24130	Transducin/WD40 repeat-like superfamily protein [Source:NCBI gene (formerly Entrezgene);Acc:839025]	protein_coding
AT1G24140	AT1G24140	Matrixin family protein [Source:NCBI gene (formerly Entrezgene);Acc:839026]	protein_coding
AT1G24147	AT1G24147	transmembrane protein [Source:NCBI gene (formerly Entrezgene);Acc:5007719]	protein_coding
AT1G24148	AT1G24148		protein_coding
AT1G24256	AT1G24256		protein_coding
AT1G24260	2024-09-03	K-box region and MADS-box transcription factor family protein [Source:NCBI gene (formerly Entrezgene);Acc:839040]	protein_coding
AT1G05897	AT1G05897	ncRNA [Source:NCBI gene (formerly Entrezgene);Acc:28716395]	long_noncoding_rna
AT1G24400	LHT2	lysine histidine transporter 2 [Source:NCBI gene (formerly Entrezgene);Acc:839057]	protein_coding
AT1G24470	KCR2	beta-ketoacyl reductase 2 [Source:NCBI gene (formerly Entrezgene);Acc:839063]	protein_coding
AT1G24480	AT1G24480	S-adenosyl-L-methionine-dependent methyltransferases superfamily protein [Source:NCBI gene (formerly Entrezgene);Acc:839064]	protein_coding
AT1G24485	AT1G24485	ER protein carbohydrate-binding protein [Source:NCBI gene (formerly Entrezgene);Acc:6240649]	protein_coding
AT1G24520	BCP1	homolog of Brassica campestris pollen protein 1 [Source:NCBI gene (formerly Entrezgene);Acc:839067]	protein_coding
AT1G24530			protein_coding
AT1G24540	CYP86C1	cytochrome P450, family 86, subfamily C, polypeptide 1 [Source:NCBI gene (formerly Entrezgene);Acc:839069]	protein_coding
AT1G24545	AT1G24545	copine family protein [Source:NCBI gene (formerly Entrezgene);Acc:28717265]	protein_coding
AT1G24577	AT1G24577		protein_coding
AT1G24590	DRNL	DORNROSCHEN-like protein [Source:NCBI gene (formerly Entrezgene);Acc:839073]	protein_coding
AT1G24620	AT1G24620	EF hand calcium-binding protein family [Source:NCBI gene (formerly Entrezgene);Acc:839076]	protein_coding
AT1G24650	AT1G24650	Leucine-rich repeat protein kinase family protein [Source:NCBI gene (formerly Entrezgene);Acc:839079]	protein_coding
AT1G24660	AT1G24660		protein_coding
AT1G24735	AT1G24735	S-adenosyl-L-methionine-dependent methyltransferases superfamily protein [Source:NCBI gene (formerly Entrezgene);Acc:839082]	protein_coding
AT1G25230	AT1G25230	Calcineurin-like metallo-phosphoesterase superfamily protein [Source:NCBI gene (formerly Entrezgene);Acc:839105]	protein_coding
AT1G05937	AT1G05937	ncRNA [Source:NCBI gene (formerly Entrezgene);Acc:28716402]	long_noncoding_rna
AT1G25240	AT1G25240	ENTH/VHS/GAT family protein [Source:NCBI gene (formerly Entrezgene);Acc:839107]	protein_coding
AT1G05943	AT1G05943	ncRNA [Source:NCBI gene (formerly Entrezgene);Acc:28716403]	long_noncoding_rna
AT1G25250	IDD16	indeterminate(ID)-domain 16 [Source:NCBI gene (formerly Entrezgene);Acc:839108]	protein_coding
AT1G05947	AT1G05947	ncRNA [Source:NCBI gene (formerly Entrezgene);Acc:28716404]	long_noncoding_rna
AT1G05953	AT1G05953	ncRNA [Source:NCBI gene (formerly Entrezgene);Acc:28716405]	long_noncoding_rna
AT1G25270	UMAMIT24	nodulin MtN21 /EamA-like transporter family protein [Source:NCBI gene (formerly Entrezgene);Acc:839110]	protein_coding
AT1G25277	AT1G25277		protein_coding
AT1G25300	AT1G25300	Octicosapeptide/Phox/Bem1p family protein [Source:NCBI gene (formerly Entrezgene);Acc:839114]	protein_coding
AT1G25310	MEE8	basic helix-loop-helix (bHLH) DNA-binding family protein [Source:NCBI gene (formerly Entrezgene);Acc:839115]	protein_coding
AT1G05957	AT1G05957	ncRNA [Source:NCBI gene (formerly Entrezgene);Acc:28716406]	long_noncoding_rna
AT1G25320	AT1G25320	Leucine-rich repeat protein kinase family protein [Source:NCBI gene (formerly Entrezgene);Acc:839116]	protein_coding
AT1G25330	CES	basic helix-loop-helix (bHLH) DNA-binding superfamily protein [Source:NCBI gene (formerly Entrezgene);Acc:839117]	protein_coding
AT1G25340	MYB116	myb domain protein 116 [Source:NCBI gene (formerly Entrezgene);Acc:839118]	protein_coding
AT1G25400	AT1G25400	transmembrane protein [Source:NCBI gene (formerly Entrezgene);Acc:839126]	protein_coding
AT1G25410	IPT6	isopentenyltransferase 6 [Source:NCBI gene (formerly Entrezgene);Acc:839127]	protein_coding
AT1G25422	AT1G25422		protein_coding
AT1G25450	KCS5	3-ketoacyl-CoA synthase 5 [Source:NCBI gene (formerly Entrezgene);Acc:839131]	protein_coding
AT1G05967	AT1G05967	ncRNA [Source:NCBI gene (formerly Entrezgene);Acc:28716408]	long_noncoding_rna
AT1G25510	AT1G25510	Eukaryotic aspartyl protease family protein [Source:NCBI gene (formerly Entrezgene);Acc:839137]	protein_coding
AT1G25530	AT1G25530	Transmembrane amino acid transporter family protein [Source:NCBI gene (formerly Entrezgene);Acc:839139]	protein_coding
AT1G25988	AT1G25988	coiled-coil protein, putative (DUF572) [Source:NCBI gene (formerly Entrezgene);Acc:839149]	protein_coding
AT1G26200	AT1G26200	TRAM, LAG1 and CLN8 (TLC) lipid-sensing domain containing protein [Source:NCBI gene (formerly Entrezgene);Acc:3766796]	protein_coding
AT1G26240	AT1G26240	Proline-rich extensin-like family protein [Source:NCBI gene (formerly Entrezgene);Acc:839165]	protein_coding
AT1G26250	AT1G26250	Proline-rich extensin-like family protein [Source:NCBI gene (formerly Entrezgene);Acc:839166]	protein_coding
AT1G26255	AT1G26255		protein_coding
AT1G26310	CAL	K-box region and MADS-box transcription factor family protein [Source:NCBI gene (formerly Entrezgene);Acc:839172]	protein_coding
AT1G26320	AT1G26320	Zinc-binding dehydrogenase family protein [Source:NCBI gene (formerly Entrezgene);Acc:839174]	protein_coding
AT1G26355	SP1L1	SPIRAL1-like1 [Source:NCBI gene (formerly Entrezgene);Acc:6240366]	protein_coding
AT1G26360	MES13	methyl esterase 13 [Source:NCBI gene (formerly Entrezgene);Acc:839178]	protein_coding
AT1G26380	AT1G26380	FAD-binding Berberine family protein [Source:NCBI gene (formerly Entrezgene);Acc:839180]	protein_coding
AT1G26390	AT1G26390	FAD-binding Berberine family protein [Source:NCBI gene (formerly Entrezgene);Acc:839181]	protein_coding
AT1G26400	AT1G26400	FAD-binding Berberine family protein [Source:NCBI gene (formerly Entrezgene);Acc:839182]	protein_coding
AT1G26410	AT1G26410	FAD-binding Berberine family protein [Source:NCBI gene (formerly Entrezgene);Acc:839183]	protein_coding
AT1G26420	AT1G26420	FAD-binding Berberine family protein [Source:NCBI gene (formerly Entrezgene);Acc:839184]	protein_coding
AT1G26510	AT1G26510	F-box associated ubiquitination effector family protein [Source:NCBI gene (formerly Entrezgene);Acc:839191]	protein_coding
AT1G26515	AT1G26515	F-box and associated interaction domains-containing protein [Source:NCBI gene (formerly Entrezgene);Acc:10723080]	protein_coding
AT1G26600	CLE9	CLAVATA3/ESR-RELATED 9 [Source:NCBI gene (formerly Entrezgene);Acc:839200]	protein_coding
AT1G06007	AT1G06007	ncRNA [Source:NCBI gene (formerly Entrezgene);Acc:28716416]	long_noncoding_rna
AT1G26700	MLO14	Seven transmembrane MLO family protein [Source:NCBI gene (formerly Entrezgene);Acc:839211]	protein_coding
AT1G26710	AT1G26710	transmembrane protein [Source:NCBI gene (formerly Entrezgene);Acc:839212]	protein_coding
AT1G26720	AT1G26720	transmembrane protein [Source:NCBI gene (formerly Entrezgene);Acc:839213]	protein_coding
AT1G26762	AT1G26762	transmembrane protein [Source:NCBI gene (formerly Entrezgene);Acc:5007726]	protein_coding
AT1G26780	MYB117	myb domain protein 117 [Source:NCBI gene (formerly Entrezgene);Acc:839219]	protein_coding
AT1G26790	AT1G26790	Dof-type zinc finger DNA-binding family protein [Source:NCBI gene (formerly Entrezgene);Acc:839220]	protein_coding
AT1G26795	AT1G26795	Plant self-incompatibility protein S1 family [Source:NCBI gene (formerly Entrezgene);Acc:839221]	protein_coding
AT1G26796	AT1G26796	Plant self-incompatibility protein S1 family [Source:NCBI gene (formerly Entrezgene);Acc:3766801]	protein_coding
AT1G26797	AT1G26797	Plant self-incompatibility protein S1 family [Source:NCBI gene (formerly Entrezgene);Acc:839222]	protein_coding
AT1G26798	AT1G26798	Plant self-incompatibility protein S1 family [Source:NCBI gene (formerly Entrezgene);Acc:2745763]	protein_coding
AT1G26799	AT1G26799	Plant self-incompatibility protein S1 family [Source:NCBI gene (formerly Entrezgene);Acc:2745764]	protein_coding
AT1G26815	AT1G26815	FBD domain family [Source:NCBI gene (formerly Entrezgene);Acc:7922533]	protein_coding
AT1G06027	AT1G06027	ncRNA [Source:NCBI gene (formerly Entrezgene);Acc:28716420]	long_noncoding_rna
AT1G26820	RNS3	ribonuclease 3 [Source:NCBI gene (formerly Entrezgene);Acc:839225]	protein_coding
AT1G26870	FEZ	NAC (No Apical Meristem) domain transcriptional regulator superfamily protein [Source:NCBI gene (formerly Entrezgene);Acc:837796]	protein_coding
AT1G26945	KDR	basic helix-loop-helix (bHLH) DNA-binding superfamily protein [Source:NCBI gene (formerly Entrezgene);Acc:839585]	protein_coding
AT1G26970	AT1G26970	Protein kinase superfamily protein [Source:NCBI gene (formerly Entrezgene);Acc:839588]	protein_coding
AT1G26976	AT1G26976		protein_coding
AT1G27020	AT1G27020	plant/protein [Source:NCBI gene (formerly Entrezgene);Acc:839591]	protein_coding
AT1G27030	AT1G27030		protein_coding
AT1G27040	AT1G27040	Major facilitator superfamily protein [Source:NCBI gene (formerly Entrezgene);Acc:839593]	protein_coding
AT1G27220	AT1G27220	paired amphipathic helix repeat-containing protein [Source:NCBI gene (formerly Entrezgene);Acc:839611]	protein_coding
AT1G27240	AT1G27240	Paired amphipathic helix (PAH2) superfamily protein [Source:NCBI gene (formerly Entrezgene);Acc:839612]	protein_coding
AT1G27461	AT1G27461		protein_coding
AT1G27490	AT1G27490	F-box and associated interaction domains-containing protein [Source:NCBI gene (formerly Entrezgene);Acc:839640]	protein_coding
AT1G27550	AT1G27550	F-box family protein [Source:NCBI gene (formerly Entrezgene);Acc:839646]	protein_coding
AT1G27555	AT1G27555		protein_coding
AT1G06103	AT1G06103	ncRNA [Source:NCBI gene (formerly Entrezgene);Acc:28716435]	long_noncoding_rna
AT1G27610	AT1G27610		protein_coding
AT1G27620	AT1G27620	HXXXD-type acyl-transferase family protein [Source:NCBI gene (formerly Entrezgene);Acc:839654]	protein_coding
AT1G27660	AT1G27660	basic helix-loop-helix (bHLH) DNA-binding superfamily protein [Source:NCBI gene (formerly Entrezgene);Acc:839658]	protein_coding
AT1G27670	AT1G27670	transmembrane protein [Source:NCBI gene (formerly Entrezgene);Acc:839659]	protein_coding
AT1G27710	AT1G27710	Glycine-rich protein family [Source:NCBI gene (formerly Entrezgene);Acc:839664]	protein_coding
AT1G27720	TAF4B	TBP-associated factor 4B [Source:NCBI gene (formerly Entrezgene);Acc:839665]	protein_coding
AT1G27740	RSL4	root hair defective 6-like 4 [Source:NCBI gene (formerly Entrezgene);Acc:839667]	protein_coding
AT1G27860	AT1G27860		protein_coding
AT1G27950	LTPG1	glycosylphosphatidylinositol-anchored lipid protein transfer 1 [Source:NCBI gene (formerly Entrezgene);Acc:839688]	protein_coding
AT1G27990	AT1G27990	transmembrane protein [Source:NCBI gene (formerly Entrezgene);Acc:839692]	protein_coding
AT1G28000	AT1G28000	Pentatricopeptide repeat (PPR) superfamily protein [Source:NCBI gene (formerly Entrezgene);Acc:839693]	protein_coding
AT1G28005	AT1G28005		protein_coding
AT1G28020	AT1G28020	Tetratricopeptide repeat (TPR)-like superfamily protein [Source:NCBI gene (formerly Entrezgene);Acc:839695]	protein_coding
AT1G28030	AT1G28030	2-oxoglutarate (2OG) and Fe(II)-dependent oxygenase superfamily protein [Source:NCBI gene (formerly Entrezgene);Acc:839696]	protein_coding
AT1G28040	AT1G28040	RING/U-box superfamily protein [Source:NCBI gene (formerly Entrezgene);Acc:839697]	protein_coding
AT1G28080	AT1G28080	RING finger protein [Source:NCBI gene (formerly Entrezgene);Acc:839701]	protein_coding
AT1G06113	AT1G06113	ncRNA [Source:NCBI gene (formerly Entrezgene);Acc:28716436]	long_noncoding_rna
AT1G28130	GH3.17	Auxin-responsive GH3 family protein [Source:NCBI gene (formerly Entrezgene);Acc:839706]	protein_coding
AT1G09005	NA	NA	novel_transcribed_region
AT1G28160	AT1G28160	Integrase-type DNA-binding superfamily protein [Source:NCBI gene (formerly Entrezgene);Acc:839710]	protein_coding
AT1G28170	SOT7	sulfotransferase 7 [Source:NCBI gene (formerly Entrezgene);Acc:839711]	protein_coding
AT1G28190	AT1G28190		protein_coding
AT1G06127	AT1G06127	ncRNA [Source:NCBI gene (formerly Entrezgene);Acc:28716439]	long_noncoding_rna
AT1G28230	PUP1	purine permease 1 [Source:NCBI gene (formerly Entrezgene);Acc:839717]	protein_coding
AT1G06133	AT1G06133	ncRNA [Source:NCBI gene (formerly Entrezgene);Acc:28716440]	long_noncoding_rna
AT1G28270	RALFL4	ralf-like 4 [Source:NCBI gene (formerly Entrezgene);Acc:839721]	protein_coding
AT1G28290	AGP31	arabinogalactan protein 31 [Source:NCBI gene (formerly Entrezgene);Acc:839723]	protein_coding
AT1G28300	LEC2	AP2/B3-like transcriptional factor family protein [Source:NCBI gene (formerly Entrezgene);Acc:839724]	protein_coding
AT1G28305	AT1G28305	Plant self-incompatibility protein S1 family [Source:NCBI gene (formerly Entrezgene);Acc:5007733]	protein_coding
AT1G28306	AT1G28306	Plant self-incompatibility protein S1 family [Source:NCBI gene (formerly Entrezgene);Acc:6241124]	protein_coding
AT1G28310	AT1G28310	Dof-type zinc finger DNA-binding family protein [Source:NCBI gene (formerly Entrezgene);Acc:839725]	protein_coding
AT1G28360	ERF12	ERF domain protein 12 [Source:NCBI gene (formerly Entrezgene);Acc:839732]	protein_coding
AT1G28370	ERF11	ERF domain protein 11 [Source:NCBI gene (formerly Entrezgene);Acc:839733]	protein_coding
AT1G28375	AT1G28375	transmembrane protein [Source:NCBI gene (formerly Entrezgene);Acc:839734]	protein_coding
AT1G28390	AT1G28390	Protein kinase superfamily protein [Source:NCBI gene (formerly Entrezgene);Acc:839736]	protein_coding
AT1G06153	AT1G06153	ncRNA [Source:NCBI gene (formerly Entrezgene);Acc:28716443]	antisense_long_noncoding_rna
AT1G28400	AT1G28400	GATA zinc finger protein [Source:NCBI gene (formerly Entrezgene);Acc:839738]	protein_coding
AT1G06157	AT1G06157	ncRNA [Source:NCBI gene (formerly Entrezgene);Acc:28716444]	long_noncoding_rna
AT1G28430	CYP705A24	cytochrome P450, family 705, subfamily A, polypeptide 24 [Source:NCBI gene (formerly Entrezgene);Acc:839741]	protein_coding
AT1G28470	NAC010	NAC domain containing protein 10 [Source:NCBI gene (formerly Entrezgene);Acc:839747]	protein_coding
AT1G06163	AT1G06163	ncRNA [Source:NCBI gene (formerly Entrezgene);Acc:28716445]	long_noncoding_rna
AT1G28480	GRX480	Thioredoxin superfamily protein [Source:NCBI gene (formerly Entrezgene);Acc:839748]	protein_coding
AT1G28500	AT1G28500		protein_coding
AT1G28590	AT1G28590	GDSL-like Lipase/Acylhydrolase superfamily protein [Source:NCBI gene (formerly Entrezgene);Acc:839759]	protein_coding
AT1G28630	AT1G28630	transcriptional regulator EFH1-like protein [Source:NCBI gene (formerly Entrezgene);Acc:839763]	protein_coding
AT1G28640	AT1G28640	GDSL-like Lipase/Acylhydrolase superfamily protein [Source:NCBI gene (formerly Entrezgene);Acc:839764]	protein_coding
AT1G28650	AT1G28650	GDSL-like Lipase/Acylhydrolase superfamily protein [Source:NCBI gene (formerly Entrezgene);Acc:839765]	protein_coding
AT1G28660	AT1G28660	GDSL-like Lipase/Acylhydrolase superfamily protein [Source:NCBI gene (formerly Entrezgene);Acc:839766]	protein_coding
AT1G28695	AT1G28695	Nucleotide-diphospho-sugar transferase family protein [Source:NCBI gene (formerly Entrezgene);Acc:2745765]	protein_coding
AT1G28700	AT1G28700	Nucleotide-diphospho-sugar transferase family protein [Source:NCBI gene (formerly Entrezgene);Acc:839770]	protein_coding
AT1G29000	AT1G29000	Heavy metal transport/detoxification superfamily protein [Source:NCBI gene (formerly Entrezgene);Acc:839774]	protein_coding
AT1G29005	AT1G29005	reverse transcriptase zinc-binding protein [Source:NCBI gene (formerly Entrezgene);Acc:28717276]	protein_coding
AT1G29010	AT1G29010	verprolin [Source:NCBI gene (formerly Entrezgene);Acc:839775]	protein_coding
AT1G29020	AT1G29020	Calcium-binding EF-hand family protein [Source:NCBI gene (formerly Entrezgene);Acc:839776]	protein_coding
AT1G29050	TBL38	TRICHOME BIREFRINGENCE-LIKE 38 [Source:NCBI gene (formerly Entrezgene);Acc:839779]	protein_coding
AT1G06217	AT1G06217	ncRNA [Source:NCBI gene (formerly Entrezgene);Acc:28716453]	antisense_long_noncoding_rna
AT1G29080	AT1G29080	Papain family cysteine protease [Source:NCBI gene (formerly Entrezgene);Acc:839783]	protein_coding
AT1G29090	AT1G29090	Cysteine proteinases superfamily protein [Source:NCBI gene (formerly Entrezgene);Acc:839784]	protein_coding
AT1G29100	AT1G29100	Heavy metal transport/detoxification superfamily protein [Source:NCBI gene (formerly Entrezgene);Acc:839785]	protein_coding
AT1G29110	AT1G29110	Cysteine proteinases superfamily protein [Source:NCBI gene (formerly Entrezgene);Acc:839786]	protein_coding
AT1G29140	AT1G29140	Pollen Ole e 1 allergen and extensin family protein [Source:NCBI gene (formerly Entrezgene);Acc:839788]	protein_coding
AT1G29160	AT1G29160	Dof-type zinc finger DNA-binding family protein [Source:NCBI gene (formerly Entrezgene);Acc:839790]	protein_coding
AT1G29179	AT1G29179	cysteine/histidine-rich C1 domain protein [Source:NCBI gene (formerly Entrezgene);Acc:3766838]	protein_coding
AT1G29180	AT1G29180	Cysteine/Histidine-rich C1 domain family protein [Source:NCBI gene (formerly Entrezgene);Acc:839792]	protein_coding
AT1G29195	AT1G29195	phosphatidylinositol 4-phosphate 5-kinase MSS4-like protein [Source:NCBI gene (formerly Entrezgene);Acc:839794]	protein_coding
AT1G09065	NA	NA	novel_transcribed_region
AT1G29280	WRKY65	WRKY DNA-binding protein 65 [Source:NCBI gene (formerly Entrezgene);Acc:839802]	protein_coding
AT1G29290	AT1G29290	B-cell lymphoma 6 protein [Source:NCBI gene (formerly Entrezgene);Acc:28717277]	protein_coding
AT1G29660	AT1G29660	GDSL-like Lipase/Acylhydrolase superfamily protein [Source:NCBI gene (formerly Entrezgene);Acc:839843]	protein_coding
AT1G29670	AT1G29670	GDSL-like Lipase/Acylhydrolase superfamily protein [Source:NCBI gene (formerly Entrezgene);Acc:839844]	protein_coding
AT1G29860	WRKY71	WRKY DNA-binding protein 71 [Source:NCBI gene (formerly Entrezgene);Acc:839864]	protein_coding
AT1G29870	AT1G29870	tRNA synthetase class II (G, H, P and S) family protein [Source:NCBI gene (formerly Entrezgene);Acc:839865]	protein_coding
AT1G29920	CAB2	chlorophyll A/B-binding protein 2 [Source:NCBI gene (formerly Entrezgene);Acc:839870]	protein_coding
AT1G29930	CAB1	chlorophyll A/B binding protein 1 [Source:NCBI gene (formerly Entrezgene);Acc:839871]	protein_coding
AT1G09075	NA	NA	novel_transcribed_region
AT1G30080	AT1G30080	Glycosyl hydrolase superfamily protein [Source:NCBI gene (formerly Entrezgene);Acc:839887]	protein_coding
AT1G30100	NCED5	nine-cis-epoxycarotenoid dioxygenase 5 [Source:NCBI gene (formerly Entrezgene);Acc:839889]	protein_coding
AT1G30135	JAZ8	jasmonate-zim-domain protein 8 [Source:NCBI gene (formerly Entrezgene);Acc:839893]	protein_coding
AT1G30140	AT1G30140	Myb/SANT-like DNA-binding domain protein [Source:NCBI gene (formerly Entrezgene);Acc:839894]	protein_coding
AT1G30150	NA	NA	transposable_element_gene
AT1G30160	AT1G30160		protein_coding
AT1G30170	AT1G30170		protein_coding
AT1G30180	NA	NA	transposable_element_gene
AT1G30190	AT1G30190	cotton fiber protein [Source:NCBI gene (formerly Entrezgene);Acc:839899]	protein_coding
AT1G30220	INT2	inositol transporter 2 [Source:NCBI gene (formerly Entrezgene);Acc:839902]	protein_coding
AT1G30250	AT1G30250		protein_coding
AT1G30260	AT1G30260	galactosyltransferase family protein [Source:NCBI gene (formerly Entrezgene);Acc:839906]	protein_coding
AT1G30270	CIPK23	CBL-interacting protein kinase 23 [Source:NCBI gene (formerly Entrezgene);Acc:839907]	protein_coding
AT1G30340	NA	NA	transposable_element_gene
AT1G30350	AT1G30350	Pectin lyase-like superfamily protein [Source:NCBI gene (formerly Entrezgene);Acc:839915]	protein_coding
AT1G30380	PSAK	photosystem I subunit K [Source:NCBI gene (formerly Entrezgene);Acc:839918]	protein_coding
AT1G30530	UGT78D1	UDP-glucosyl transferase 78D1 [Source:NCBI gene (formerly Entrezgene);Acc:839933]	protein_coding
AT1G30650	WRKY14	WRKY DNA-binding protein 14 [Source:NCBI gene (formerly Entrezgene);Acc:839945]	protein_coding
AT1G30700	AT1G30700	FAD-binding Berberine family protein [Source:NCBI gene (formerly Entrezgene);Acc:839950]	protein_coding
AT1G30710	AT1G30710	FAD-binding Berberine family protein [Source:NCBI gene (formerly Entrezgene);Acc:839951]	protein_coding
AT1G30720	AT1G30720	FAD-binding Berberine family protein [Source:NCBI gene (formerly Entrezgene);Acc:839952]	protein_coding
AT1G30730	AT1G30730	FAD-binding Berberine family protein [Source:NCBI gene (formerly Entrezgene);Acc:839953]	protein_coding
AT1G30740	AT1G30740	FAD-binding Berberine family protein [Source:NCBI gene (formerly Entrezgene);Acc:839954]	protein_coding
AT1G30760	AT1G30760	FAD-binding Berberine family protein [Source:NCBI gene (formerly Entrezgene);Acc:839958]	protein_coding
AT1G06353	AT1G06353	ncRNA [Source:NCBI gene (formerly Entrezgene);Acc:28716479]	long_noncoding_rna
AT1G30780	AT1G30780	F-box associated ubiquitination effector family protein [Source:NCBI gene (formerly Entrezgene);Acc:839959]	protein_coding
AT1G06357	AT1G06357	ncRNA [Source:NCBI gene (formerly Entrezgene);Acc:28716480]	long_noncoding_rna
AT1G06363	AT1G06363	ncRNA [Source:NCBI gene (formerly Entrezgene);Acc:28716481]	long_noncoding_rna
AT1G30790	AT1G30790	F-box and associated interaction domains-containing protein [Source:NCBI gene (formerly Entrezgene);Acc:839960]	protein_coding
AT1G30795	AT1G30795	Glycine-rich protein family [Source:NCBI gene (formerly Entrezgene);Acc:839961]	protein_coding
AT1G30814	AT1G30814		protein_coding
AT1G30840	PUP4	purine permease 4 [Source:NCBI gene (formerly Entrezgene);Acc:839967]	protein_coding
AT1G30870	AT1G30870	Peroxidase superfamily protein [Source:NCBI gene (formerly Entrezgene);Acc:839971]	protein_coding
AT1G30920	AT1G30920	F-box family protein [Source:NCBI gene (formerly Entrezgene);Acc:839976]	protein_coding
AT1G30925	AT1G30925	F-box/associated interaction domain protein [Source:NCBI gene (formerly Entrezgene);Acc:3766857]	protein_coding
AT1G06383	AT1G06383	ncRNA [Source:NCBI gene (formerly Entrezgene);Acc:28716484]	long_noncoding_rna
AT1G30930	AT1G30930	F-box family protein [Source:NCBI gene (formerly Entrezgene);Acc:839979]	protein_coding
AT1G06387	AT1G06387	ncRNA [Source:NCBI gene (formerly Entrezgene);Acc:28716485]	long_noncoding_rna
AT1G30950	UFO	F-box family protein [Source:NCBI gene (formerly Entrezgene);Acc:839982]	protein_coding
AT1G30990	AT1G30990	Polyketide cyclase/dehydrase and lipid transport superfamily protein [Source:NCBI gene (formerly Entrezgene);Acc:839985]	protein_coding
AT1G31000	AT1G31000	F-box/associated interaction domain protein [Source:NCBI gene (formerly Entrezgene);Acc:839986]	protein_coding
AT1G31030	NA	NA	transposable_element_gene
AT1G31040	AT1G31040	PLATZ transcription factor family protein [Source:NCBI gene (formerly Entrezgene);Acc:839990]	protein_coding
AT1G31050	AT1G31050	basic helix-loop-helix (bHLH) DNA-binding superfamily protein [Source:NCBI gene (formerly Entrezgene);Acc:839991]	protein_coding
AT1G31090	AT1G31090	F-box family protein [Source:NCBI gene (formerly Entrezgene);Acc:839995]	protein_coding
AT1G31140	GOA	GORDITA [Source:NCBI gene (formerly Entrezgene);Acc:839999]	protein_coding
AT1G31163	AT1G31163	F-box associated ubiquitination effector family protein [Source:NCBI gene (formerly Entrezgene);Acc:840002]	protein_coding
AT1G31166	NA	NA	transposable_element_gene
AT1G31173	ath-MIR167d	ath-MIR167d [Source:miRBase;Acc:MI0000975]	mirna
AT1G31250	AT1G31250	proline-rich family protein [Source:NCBI gene (formerly Entrezgene);Acc:840013]	protein_coding
AT1G31255	AT1G31255		protein_coding
AT1G06427	AT1G06427	ncRNA [Source:NCBI gene (formerly Entrezgene);Acc:28716493]	long_noncoding_rna
AT1G31260	ZIP10	zinc transporter 10 [Source:NCBI gene (formerly Entrezgene);Acc:840014]	protein_coding
AT1G31290	AGO3	ARGONAUTE 3 [Source:NCBI gene (formerly Entrezgene);Acc:840017]	protein_coding
AT1G06433	AT1G06433	ncRNA [Source:NCBI gene (formerly Entrezgene);Acc:28716494]	long_noncoding_rna
AT1G31310	AT1G31310	hydroxyproline-rich glycoprotein family protein [Source:NCBI gene (formerly Entrezgene);Acc:840019]	protein_coding
AT1G31330	PSAF	photosystem I subunit F [Source:NCBI gene (formerly Entrezgene);Acc:840021]	protein_coding
AT1G31390	AT1G31390	TRAF-like family protein [Source:NCBI gene (formerly Entrezgene);Acc:840029]	protein_coding
AT1G31510	AT1G31510	F-box associated ubiquitination effector family protein [Source:NCBI gene (formerly Entrezgene);Acc:840041]	protein_coding
AT1G31520	AT1G31520		protein_coding
AT1G31530	AT1G31530	DNAse I-like superfamily protein [Source:NCBI gene (formerly Entrezgene);Acc:840043]	protein_coding
AT1G31580	ECS1	ECS1 [Source:NCBI gene (formerly Entrezgene);Acc:840047]	protein_coding
AT1G31620	AT1G31620		protein_coding
AT1G31630	AGL86	AGAMOUS-like 86 [Source:NCBI gene (formerly Entrezgene);Acc:840050]	protein_coding
AT1G31670	AT1G31670	Copper amine oxidase family protein [Source:NCBI gene (formerly Entrezgene);Acc:840054]	protein_coding
AT1G31690	AT1G31690	Copper amine oxidase family protein [Source:NCBI gene (formerly Entrezgene);Acc:840056]	protein_coding
AT1G31710	AT1G31710	Copper amine oxidase family protein [Source:NCBI gene (formerly Entrezgene);Acc:840058]	protein_coding
AT1G31720	AT1G31720	chitin synthase, putative (DUF1218) [Source:NCBI gene (formerly Entrezgene);Acc:840059]	protein_coding
AT1G31772	AT1G31772	Defensin-like (DEFL) family protein [Source:NCBI gene (formerly Entrezgene);Acc:3766871]	protein_coding
AT1G31885	NIP3;1	NOD26-like intrinsic protein 3;1 [Source:NCBI gene (formerly Entrezgene);Acc:840079]	protein_coding
AT1G31990	AT1G31990	transmembrane protein [Source:NCBI gene (formerly Entrezgene);Acc:840088]	protein_coding
AT1G06493	AT1G06493	ncRNA [Source:NCBI gene (formerly Entrezgene);Acc:28716505]	long_noncoding_rna
AT1G06497	AT1G06497	ncRNA [Source:NCBI gene (formerly Entrezgene);Acc:28716506]	long_noncoding_rna
AT1G06507	AT1G06507	ncRNA [Source:NCBI gene (formerly Entrezgene);Acc:28716507]	long_noncoding_rna
AT1G06513	AT1G06513	ncRNA [Source:NCBI gene (formerly Entrezgene);Acc:28716508]	long_noncoding_rna
AT1G06517	AT1G06517	ncRNA [Source:NCBI gene (formerly Entrezgene);Acc:28716509]	long_noncoding_rna
AT1G06523	ath-MIR5648	ath-MIR5648 [Source:miRBase;Acc:MI0019224]	mirna
AT1G32020	AT1G32020	F-box family protein [Source:NCBI gene (formerly Entrezgene);Acc:840093]	protein_coding
AT1G32030	AT1G32030	plant-specific B3-DNA-binding domain protein (DUF313) [Source:NCBI gene (formerly Entrezgene);Acc:840094]	protein_coding
AT1G32100	PRR1	pinoresinol reductase 1 [Source:NCBI gene (formerly Entrezgene);Acc:840102]	protein_coding
AT1G32140	AT1G32140	F-box family protein [Source:NCBI gene (formerly Entrezgene);Acc:840106]	protein_coding
AT1G32170	XTH30	xyloglucan endotransglucosylase/hydrolase 30 [Source:NCBI gene (formerly Entrezgene);Acc:840109]	protein_coding
AT1G32172	AT1G32172	ncRNA [Source:NCBI gene (formerly Entrezgene);Acc:6241449]	other_rna
AT1G32190	AT1G32190	alpha/beta-Hydrolases superfamily protein [Source:NCBI gene (formerly Entrezgene);Acc:840111]	protein_coding
AT1G32240	KAN2	Homeodomain-like superfamily protein [Source:NCBI gene (formerly Entrezgene);Acc:840116]	protein_coding
AT1G32270	ATSYP24	syntaxin [Source:NCBI gene (formerly Entrezgene);Acc:840119]	protein_coding
AT1G32280	AT1G32280	Bifunctional inhibitor/lipid-transfer protein/seed storage 2S albumin superfamily protein [Source:NCBI gene (formerly Entrezgene);Acc:840120]	protein_coding
AT1G32350	AOX1D	alternative oxidase 1D [Source:NCBI gene (formerly Entrezgene);Acc:840127]	protein_coding
AT1G32420	AT1G32420	F-box and associated interaction domains-containing protein [Source:NCBI gene (formerly Entrezgene);Acc:840136]	protein_coding
AT1G32430	AT1G32430	F-box and associated interaction domains-containing protein [Source:NCBI gene (formerly Entrezgene);Acc:840137]	protein_coding
AT1G32450	NRT1.5	nitrate transporter 1.5 [Source:NCBI gene (formerly Entrezgene);Acc:840139]	protein_coding
AT1G32560	AtLEA4-1	Late embryosis abundant protein, group 1 protein [Source:NCBI gene (formerly Entrezgene);Acc:840150]	protein_coding
AT1G32575	AT1G32575		protein_coding
AT1G06593	AT1G06593	ncRNA [Source:NCBI gene (formerly Entrezgene);Acc:28716523]	long_noncoding_rna
AT1G32660	AT1G32660	F-box and associated interaction domains-containing protein [Source:NCBI gene (formerly Entrezgene);Acc:840160]	protein_coding
AT1G06603	AT1G06603	ncRNA [Source:NCBI gene (formerly Entrezgene);Acc:28716525]	long_noncoding_rna
AT1G32710	AT1G32710	Cytochrome c oxidase, subunit Vib family protein [Source:NCBI gene (formerly Entrezgene);Acc:840165]	protein_coding
AT1G32713	ath-MIR829	ath-MIR829 [Source:miRBase;Acc:MI0005385]	mirna
AT1G32763	AT1G32763	Cysteine-rich protein [Source:NCBI gene (formerly Entrezgene);Acc:3766883]	protein_coding
AT1G32770	NAC012	NAC domain containing protein 12 [Source:NCBI gene (formerly Entrezgene);Acc:840171]	protein_coding
AT1G32780	AT1G32780	GroES-like zinc-binding dehydrogenase family protein [Source:NCBI gene (formerly Entrezgene);Acc:840172]	protein_coding
AT1G32850	UBP11	ubiquitin-specific protease 11 [Source:NCBI gene (formerly Entrezgene);Acc:840179]	protein_coding
AT1G32910	AT1G32910	HXXXD-type acyl-transferase family protein [Source:NCBI gene (formerly Entrezgene);Acc:840185]	protein_coding
AT1G32960	SBT3.3	Subtilase family protein [Source:NCBI gene (formerly Entrezgene);Acc:840190]	protein_coding
AT1G32975	AT1G32975		protein_coding
AT1G32980	AT1G32980	Subtilisin-like serine endopeptidase family protein [Source:NCBI gene (formerly Entrezgene);Acc:840193]	protein_coding
AT1G33020	AT1G33020	F-box and associated interaction domains-containing protein [Source:NCBI gene (formerly Entrezgene);Acc:840197]	protein_coding
AT1G33070	AT1G33070	MADS-box family protein [Source:NCBI gene (formerly Entrezgene);Acc:840203]	protein_coding
AT1G33080	AT1G33080	MATE efflux family protein [Source:NCBI gene (formerly Entrezgene);Acc:840204]	protein_coding
AT1G33090	AT1G33090	MATE efflux family protein [Source:NCBI gene (formerly Entrezgene);Acc:840205]	protein_coding
AT1G33100	AT1G33100	MATE efflux family protein [Source:NCBI gene (formerly Entrezgene);Acc:840206]	protein_coding
AT1G33102	AT1G33102		protein_coding
AT1G09135	NA	NA	novel_transcribed_region
AT1G33280	NAC015	NAC domain containing protein 15 [Source:NCBI gene (formerly Entrezgene);Acc:840223]	protein_coding
AT1G33320	AT1G33320	Pyridoxal phosphate (PLP)-dependent transferases superfamily protein [Source:NCBI gene (formerly Entrezgene);Acc:840226]	protein_coding
AT1G33440	AT1G33440	Major facilitator superfamily protein [Source:NCBI gene (formerly Entrezgene);Acc:840237]	protein_coding
AT1G33530	AT1G33530	F-box family protein [Source:NCBI gene (formerly Entrezgene);Acc:840247]	protein_coding
AT1G33540	scpl18	serine carboxypeptidase-like 18 [Source:NCBI gene (formerly Entrezgene);Acc:840248]	protein_coding
AT1G33550	NA	NA	transposable_element_gene
AT1G33560	ADR1	Disease resistance protein (CC-NBS-LRR class) family [Source:NCBI gene (formerly Entrezgene);Acc:840250]	protein_coding
AT1G33610	AT1G33610	Leucine-rich repeat (LRR) family protein [Source:NCBI gene (formerly Entrezgene);Acc:840255]	protein_coding
AT1G33670	AT1G33670	Leucine-rich repeat (LRR) family protein [Source:NCBI gene (formerly Entrezgene);Acc:840258]	protein_coding
AT1G33710	AT1G33710	RNA-directed DNA polymerase (reverse transcriptase)-related family protein [Source:NCBI gene (formerly Entrezgene);Acc:840262]	protein_coding
AT1G33720	CYP76C6	cytochrome P450, family 76, subfamily C, polypeptide 6 [Source:NCBI gene (formerly Entrezgene);Acc:840263]	protein_coding
AT1G33730	CYP76C5	cytochrome P450, family 76, subfamily C, polypeptide 5 [Source:NCBI gene (formerly Entrezgene);Acc:840264]	protein_coding
AT1G06703	AT1G06703	ncRNA [Source:NCBI gene (formerly Entrezgene);Acc:28716545]	long_noncoding_rna
AT1G06707	AT1G06707	ncRNA [Source:NCBI gene (formerly Entrezgene);Acc:28716546]	long_noncoding_rna
AT1G33750	AT1G33750	Terpenoid cyclases/Protein prenyltransferases superfamily protein [Source:NCBI gene (formerly Entrezgene);Acc:840266]	protein_coding
AT1G33760	AT1G33760	Integrase-type DNA-binding superfamily protein [Source:NCBI gene (formerly Entrezgene);Acc:840267]	protein_coding
AT1G33790	AT1G33790	jacalin lectin family protein [Source:NCBI gene (formerly Entrezgene);Acc:840271]	protein_coding
AT1G33811	AT1G33811	GDSL-like Lipase/Acylhydrolase superfamily protein [Source:NCBI gene (formerly Entrezgene);Acc:840274]	protein_coding
AT1G33817	NA	NA	transposable_element_gene
AT1G33820	AT1G33820		protein_coding
AT1G33830	AT1G33830	P-loop containing nucleoside triphosphate hydrolases superfamily protein [Source:NCBI gene (formerly Entrezgene);Acc:840278]	protein_coding
AT1G33835	NA	NA	transposable_element_gene
AT1G33840	AT1G33840	LURP-one-like protein (DUF567) [Source:NCBI gene (formerly Entrezgene);Acc:840280]	protein_coding
AT1G33850	AT1G33850	Ribosomal protein S19 family protein [Source:NCBI gene (formerly Entrezgene);Acc:840281]	protein_coding
AT1G33860	AT1G33860		protein_coding
AT1G06713	AT1G06713	ncRNA [Source:NCBI gene (formerly Entrezgene);Acc:28716547]	long_noncoding_rna
AT1G33870	AT1G33870	P-loop containing nucleoside triphosphate hydrolases superfamily protein [Source:NCBI gene (formerly Entrezgene);Acc:840284]	protein_coding
AT1G33880	AT1G33880	Avirulence induced (AIG1) family protein [Source:NCBI gene (formerly Entrezgene);Acc:840285]	protein_coding
AT1G33890	AT1G33890	Avirulence induced (AIG1) family protein [Source:NCBI gene (formerly Entrezgene);Acc:840286]	protein_coding
AT1G33900	AT1G33900	P-loop containing nucleoside triphosphate hydrolases superfamily protein [Source:NCBI gene (formerly Entrezgene);Acc:840287]	protein_coding
AT1G33910	AT1G33910	P-loop containing nucleoside triphosphate hydrolases superfamily protein [Source:NCBI gene (formerly Entrezgene);Acc:840288]	protein_coding
AT1G33920	PP2-A4	phloem protein 2-A4 [Source:NCBI gene (formerly Entrezgene);Acc:840289]	protein_coding
AT1G33930	AT1G33930	P-loop containing nucleoside triphosphate hydrolases superfamily protein [Source:NCBI gene (formerly Entrezgene);Acc:840290]	protein_coding
AT1G33950	AT1G33950	Avirulence induced (AIG1) family protein [Source:NCBI gene (formerly Entrezgene);Acc:840292]	protein_coding
AT1G33960	AIG1	P-loop containing nucleoside triphosphate hydrolases superfamily protein [Source:NCBI gene (formerly Entrezgene);Acc:840293]	protein_coding
AT1G34046	AT1G34046	Ankyrin-repeat containing protein [Source:NCBI gene (formerly Entrezgene);Acc:7922353]	protein_coding
AT1G34047	AT1G34047	Defensin-like (DEFL) family protein [Source:NCBI gene (formerly Entrezgene);Acc:3766907]	protein_coding
AT1G34049	AT1G34049		protein_coding
AT1G34050	AT1G34050	Ankyrin repeat family protein [Source:NCBI gene (formerly Entrezgene);Acc:840302]	protein_coding
AT1G34140	PAB1	poly(A) binding protein 1 [Source:NCBI gene (formerly Entrezgene);Acc:840313]	protein_coding
AT1G34440	AT1G34440	transmembrane protein [Source:NCBI gene (formerly Entrezgene);Acc:840347]	protein_coding
AT1G34460	CYCB1;5	CYCLIN B1;5 [Source:NCBI gene (formerly Entrezgene);Acc:840348]	protein_coding
AT1G06763	NA	NA	novel_transcribed_region
AT1G06773	AT1G06773	ncRNA [Source:NCBI gene (formerly Entrezgene);Acc:28716558]	long_noncoding_rna
AT1G34480	AT1G34480	Cysteine/Histidine-rich C1 domain family protein [Source:NCBI gene (formerly Entrezgene);Acc:840350]	protein_coding
AT1G34500	AT1G34500	MBOAT (membrane bound O-acyl transferase) family protein [Source:NCBI gene (formerly Entrezgene);Acc:840352]	protein_coding
AT1G34510	AT1G34510	Peroxidase superfamily protein [Source:NCBI gene (formerly Entrezgene);Acc:840353]	protein_coding
AT1G34520	AT1G34520	MBOAT (membrane bound O-acyl transferase) family protein [Source:NCBI gene (formerly Entrezgene);Acc:840354]	protein_coding
AT1G34540	CYP94D1	cytochrome P450, family 94, subfamily D, polypeptide 1 [Source:NCBI gene (formerly Entrezgene);Acc:840356]	protein_coding
AT1G34545	NA	NA	transposable_element_gene
AT1G34575	AT1G34575	FAD-binding Berberine family protein [Source:NCBI gene (formerly Entrezgene);Acc:840361]	protein_coding
AT1G34580	AT1G34580	Major facilitator superfamily protein [Source:NCBI gene (formerly Entrezgene);Acc:840362]	protein_coding
AT1G34650	HDG10	homeodomain GLABROUS 10 [Source:NCBI gene (formerly Entrezgene);Acc:840369]	protein_coding
AT1G34670	MYB93	myb domain protein 93 [Source:NCBI gene (formerly Entrezgene);Acc:840371]	protein_coding
AT1G34790	TT1	C2H2 and C2HC zinc fingers superfamily protein [Source:NCBI gene (formerly Entrezgene);Acc:840386]	protein_coding
AT1G35140	PHI-1	Phosphate-responsive 1 family protein [Source:NCBI gene (formerly Entrezgene);Acc:840399]	protein_coding
AT1G35183	AT1G35183	zinc finger, C3HC4 type (RING finger) protein [Source:NCBI gene (formerly Entrezgene);Acc:28717305]	protein_coding
AT1G35186	NA	NA	transposable_element_gene
AT1G35210	AT1G35210		protein_coding
AT1G35230	AGP5	arabinogalactan protein 5 [Source:NCBI gene (formerly Entrezgene);Acc:840412]	protein_coding
AT1G35250	AT1G35250	Thioesterase superfamily protein [Source:NCBI gene (formerly Entrezgene);Acc:840414]	protein_coding
AT1G35255	AT1G35255	transmembrane protein [Source:NCBI gene (formerly Entrezgene);Acc:5007768]	protein_coding
AT1G35260	MLP165	MLP-like protein 165 [Source:NCBI gene (formerly Entrezgene);Acc:840415]	protein_coding
AT1G06853	AT1G06853	ncRNA [Source:NCBI gene (formerly Entrezgene);Acc:28716568]	long_noncoding_rna
AT1G35290	AT1G35290	Thioesterase superfamily protein [Source:NCBI gene (formerly Entrezgene);Acc:840418]	protein_coding
AT1G35310	MLP168	MLP-like protein 168 [Source:NCBI gene (formerly Entrezgene);Acc:840420]	protein_coding
AT1G35320	AT1G35320	transmembrane protein [Source:NCBI gene (formerly Entrezgene);Acc:840421]	protein_coding
AT1G35330	AT1G35330	RING/U-box superfamily protein [Source:NCBI gene (formerly Entrezgene);Acc:840422]	protein_coding
AT1G35353	AT1G35353		protein_coding
AT1G35360	NA	NA	transposable_element_gene
AT1G35365	AT1G35365		protein_coding
AT1G35440	CYCT1;1	cyclin T1;1 [Source:NCBI gene (formerly Entrezgene);Acc:840436]	protein_coding
AT1G35490	AT1G35490	bZIP family transcription factor [Source:NCBI gene (formerly Entrezgene);Acc:840442]	protein_coding
AT1G35535	NA	NA	transposable_element_gene
AT1G35545	AT1G35545	ncRNA [Source:NCBI gene (formerly Entrezgene);Acc:6240801]	antisense_long_noncoding_rna
AT1G35550	AT1G35550	elongation factor Tu C-terminal domain-containing protein [Source:NCBI gene (formerly Entrezgene);Acc:840451]	protein_coding
AT1G35570	NA	NA	transposable_element_gene
AT1G35630	AT1G35630	Protease-associated (PA) RING/U-box zinc finger family protein [Source:NCBI gene (formerly Entrezgene);Acc:840463]	protein_coding
AT1G06917	AT1G06917	ncRNA [Source:NCBI gene (formerly Entrezgene);Acc:28716579]	long_noncoding_rna
AT1G35690	NA	NA	transposable_element_gene
AT1G35710	AT1G35710	kinase family with leucine-rich repeat domain-containing protein [Source:NCBI gene (formerly Entrezgene);Acc:840475]	protein_coding
AT1G35730	PUM9	pumilio 9 [Source:NCBI gene (formerly Entrezgene);Acc:840477]	protein_coding
AT1G35750	PUM10	pumilio 10 [Source:NCBI gene (formerly Entrezgene);Acc:840480]	protein_coding
AT1G09235	NA	NA	novel_transcribed_region
AT1G06933	AT1G06933	ncRNA [Source:NCBI gene (formerly Entrezgene);Acc:28716581]	long_noncoding_rna
AT1G06937	AT1G06937	ncRNA [Source:NCBI gene (formerly Entrezgene);Acc:28716582]	long_noncoding_rna
AT1G35830	AT1G35830	VQ motif-containing protein [Source:NCBI gene (formerly Entrezgene);Acc:840485]	protein_coding
AT1G35880	AT1G35880		protein_coding
AT1G35890	AT1G35890	NAC (No Apical Meristem) domain transcriptional regulator superfamily protein [Source:NCBI gene (formerly Entrezgene);Acc:840491]	protein_coding
AT1G35895	AT1G35895	transmembrane protein [Source:NCBI gene (formerly Entrezgene);Acc:28717311]	protein_coding
AT1G35910	TPPD	Haloacid dehalogenase-like hydrolase (HAD) superfamily protein [Source:NCBI gene (formerly Entrezgene);Acc:840493]	protein_coding
AT1G36060	AT1G36060	Integrase-type DNA-binding superfamily protein [Source:NCBI gene (formerly Entrezgene);Acc:840510]	protein_coding
AT1G06947	AT1G06947	ncRNA [Source:NCBI gene (formerly Entrezgene);Acc:28716584]	long_noncoding_rna
AT1G06953	AT1G06953	ncRNA [Source:NCBI gene (formerly Entrezgene);Acc:28716585]	long_noncoding_rna
AT1G36150	AT1G36150	Bifunctional inhibitor/lipid-transfer protein/seed storage 2S albumin superfamily protein [Source:NCBI gene (formerly Entrezgene);Acc:840520]	protein_coding
AT1G36940	AT1G36940	myotubularin-like protein [Source:NCBI gene (formerly Entrezgene);Acc:840603]	protein_coding
AT1G37130	NIA2	nitrate reductase 2 [Source:NCBI gene (formerly Entrezgene);Acc:840630]	protein_coding
AT1G37140	MCT1	MEI2 C-terminal RRM only like 1 [Source:NCBI gene (formerly Entrezgene);Acc:840631]	protein_coding
AT1G42560	MLO9	Seven transmembrane MLO family protein [Source:NCBI gene (formerly Entrezgene);Acc:840861]	protein_coding
AT1G07143	AT1G07143	ncRNA [Source:NCBI gene (formerly Entrezgene);Acc:28716606]	long_noncoding_rna
AT1G42980	AT1G42980	Actin-binding FH2 (formin homology 2) family protein [Source:NCBI gene (formerly Entrezgene);Acc:840896]	protein_coding
AT1G43005	AT1G43005	F-box/associated interaction domain protein [Source:NCBI gene (formerly Entrezgene);Acc:3767284]	protein_coding
AT1G43010	AT1G43010	Pentatricopeptide repeat (PPR) superfamily protein [Source:NCBI gene (formerly Entrezgene);Acc:840900]	protein_coding
AT1G43020	AT1G43020	electron protein, putative (Protein of unknown function, DUF547) [Source:NCBI gene (formerly Entrezgene);Acc:840901]	protein_coding
AT1G07147	AT1G07147	ncRNA [Source:NCBI gene (formerly Entrezgene);Acc:28716607]	long_noncoding_rna
AT1G43140	AT1G43140	Cullin family protein [Source:NCBI gene (formerly Entrezgene);Acc:3767291]	protein_coding
AT1G43630	AT1G43630	plant/protein (DUF793) [Source:NCBI gene (formerly Entrezgene);Acc:840947]	protein_coding
AT1G43640	TLP5	tubby like protein 5 [Source:NCBI gene (formerly Entrezgene);Acc:840948]	protein_coding
AT1G43650	UMAMIT22	nodulin MtN21 /EamA-like transporter family protein [Source:NCBI gene (formerly Entrezgene);Acc:840949]	protein_coding
AT1G43780	scpl44	serine carboxypeptidase-like 44 [Source:NCBI gene (formerly Entrezgene);Acc:840974]	protein_coding
AT1G43790	TED6	tracheary element differentiation-related 6 [Source:NCBI gene (formerly Entrezgene);Acc:840976]	protein_coding
AT1G43800	FTM1	Plant stearoyl-acyl-carrier-protein desaturase family protein [Source:NCBI gene (formerly Entrezgene);Acc:840977]	protein_coding
AT1G43886	NA	NA	transposable_element_gene
AT1G43940	NA	NA	transposable_element_gene
AT1G44010	AT1G44010	transmembrane protein [Source:NCBI gene (formerly Entrezgene);Acc:841001]	protein_coding
AT1G44050	AT1G44050	Cysteine/Histidine-rich C1 domain family protein [Source:NCBI gene (formerly Entrezgene);Acc:841006]	protein_coding
AT1G44080	AT1G44080	F-box SKIP23-like protein (DUF295) [Source:NCBI gene (formerly Entrezgene);Acc:841010]	protein_coding
AT1G44090	GA20OX5	gibberellin 20-oxidase 5 [Source:NCBI gene (formerly Entrezgene);Acc:841012]	protein_coding
AT1G44180	AT1G44180	Peptidase M20/M25/M40 family protein [Source:NCBI gene (formerly Entrezgene);Acc:841021]	protein_coding
AT1G07247	AT1G07247	ncRNA [Source:NCBI gene (formerly Entrezgene);Acc:28716621]	long_noncoding_rna
AT1G07253	AT1G07253	ncRNA [Source:NCBI gene (formerly Entrezgene);Acc:28716622]	long_noncoding_rna
AT1G44191	AT1G44191	ECA1 gametosis related family protein [Source:NCBI gene (formerly Entrezgene);Acc:5007774]	protein_coding
AT1G07263	AT1G07263	ncRNA [Source:NCBI gene (formerly Entrezgene);Acc:28716624]	long_noncoding_rna
AT1G07267	AT1G07267	ncRNA [Source:NCBI gene (formerly Entrezgene);Acc:28716625]	long_noncoding_rna
AT1G44224	AT1G44224	ECA1 gametosis related family protein [Source:NCBI gene (formerly Entrezgene);Acc:5007775]	protein_coding
AT1G44318	hemb2	Aldolase superfamily protein [Source:NCBI gene (formerly Entrezgene);Acc:841025]	protein_coding
AT1G44350	ILL6	IAA-amino acid hydrolase ILR1-like 6 [Source:NCBI gene (formerly Entrezgene);Acc:841026]	protein_coding
AT1G44414	AT1G44414	zinc-ribbon domain protein [Source:NCBI gene (formerly Entrezgene);Acc:841028]	protein_coding
AT1G44478	AT1G44478	Cyclophilin [Source:NCBI gene (formerly Entrezgene);Acc:841030]	protein_coding
AT1G44542	AT1G44542	Cyclase family protein [Source:NCBI gene (formerly Entrezgene);Acc:841032]	protein_coding
AT1G44608	AT1G44608		protein_coding
AT1G44740	AT1G44740		protein_coding
AT1G44800	SIAR1	nodulin MtN21 /EamA-like transporter family protein [Source:NCBI gene (formerly Entrezgene);Acc:841044]	protein_coding
AT1G44830	AT1G44830	Integrase-type DNA-binding superfamily protein [Source:NCBI gene (formerly Entrezgene);Acc:841047]	protein_coding
AT1G44895	AT1G44895	minichromosone maintenance protein [Source:NCBI gene (formerly Entrezgene);Acc:28717331]	protein_coding
AT1G07273	AT1G07273	ncRNA [Source:NCBI gene (formerly Entrezgene);Acc:28716626]	long_noncoding_rna
AT1G07277	AT1G07277	ncRNA [Source:NCBI gene (formerly Entrezgene);Acc:28716627]	long_noncoding_rna
AT1G44940	AT1G44940		protein_coding
AT1G45010	AT1G45010	TRAM, LAG1 and CLN8 (TLC) lipid-sensing domain containing protein [Source:NCBI gene (formerly Entrezgene);Acc:841066]	protein_coding
AT1G45063	AT1G45063	copper ion binding / electron carrier protein [Source:NCBI gene (formerly Entrezgene);Acc:3767354]	protein_coding
AT1G45100	AT1G45100	RNA-binding (RRM/RBD/RNP motifs) family protein [Source:NCBI gene (formerly Entrezgene);Acc:841077]	protein_coding
AT1G45145	TRX5	thioredoxin H-type 5 [Source:NCBI gene (formerly Entrezgene);Acc:841082]	protein_coding
AT1G07297	AT1G07297	ncRNA [Source:NCBI gene (formerly Entrezgene);Acc:28716631]	long_noncoding_rna
AT1G45201	TLL1	triacylglycerol lipase-like 1 [Source:NCBI gene (formerly Entrezgene);Acc:841089]	protein_coding
AT1G46264	HSFB4	heat shock transcription factor B4 [Source:NCBI gene (formerly Entrezgene);Acc:841110]	protein_coding
AT1G46408	AGL97	AGAMOUS-like 97 [Source:NCBI gene (formerly Entrezgene);Acc:841112]	protein_coding
AT1G46480	WOX4	WUSCHEL related homeobox 4 [Source:NCBI gene (formerly Entrezgene);Acc:841113]	protein_coding
AT1G46552	NA	NA	transposable_element_gene
AT1G46840	AT1G46840	F-box family protein [Source:NCBI gene (formerly Entrezgene);Acc:841118]	protein_coding
AT1G46912	AT1G46912	F-box associated ubiquitination effector family protein [Source:NCBI gene (formerly Entrezgene);Acc:841119]	protein_coding
AT1G07317	AT1G07317	ncRNA [Source:NCBI gene (formerly Entrezgene);Acc:28716634]	long_noncoding_rna
AT1G47300	AT1G47300	F-box family protein [Source:NCBI gene (formerly Entrezgene);Acc:841133]	protein_coding
AT1G07347	AT1G07347	ncRNA [Source:NCBI gene (formerly Entrezgene);Acc:28716640]	long_noncoding_rna
AT1G47317	AT1G47317	defensin-like protein [Source:NCBI gene (formerly Entrezgene);Acc:3767374]	protein_coding
AT1G07353	AT1G07353	ncRNA [Source:NCBI gene (formerly Entrezgene);Acc:28716641]	long_noncoding_rna
AT1G47320	NA	NA	transposable_element_gene
AT1G47350	AT1G47350	F-box associated ubiquitination effector family protein [Source:NCBI gene (formerly Entrezgene);Acc:841138]	protein_coding
AT1G47370	AT1G47370	Toll-Interleukin-Resistance (TIR) domain family protein [Source:NCBI gene (formerly Entrezgene);Acc:841140]	protein_coding
AT1G47389	AT1G47389	transmembrane protein [Source:NCBI gene (formerly Entrezgene);Acc:7922448]	protein_coding
AT1G47390	AT1G47390	F-box and associated interaction domains-containing protein [Source:NCBI gene (formerly Entrezgene);Acc:841142]	protein_coding
AT1G47395	AT1G47395		protein_coding
AT1G47400	AT1G47400		protein_coding
AT1G07357	ath-MIR5664	ath-MIR5664 [Source:miRBase;Acc:MI0019253]	mirna
AT1G07367	AT1G07367	ncRNA [Source:NCBI gene (formerly Entrezgene);Acc:28716643]	long_noncoding_rna
AT1G47405	NA	NA	transposable_element_gene
AT1G09505	NA	NA	novel_transcribed_region
AT1G07373	AT1G07373	ncRNA [Source:NCBI gene (formerly Entrezgene);Acc:28716644]	long_noncoding_rna
AT1G47410	AT1G47410		protein_coding
AT1G47435	NA	NA	transposable_element_gene
AT1G47480	AT1G47480	alpha/beta-Hydrolases superfamily protein [Source:NCBI gene (formerly Entrezgene);Acc:841155]	protein_coding
AT1G47485	AT1G47485	carboxy-terminally encoded peptide protein [Source:NCBI gene (formerly Entrezgene);Acc:841156]	protein_coding
AT1G47510	5PTASE11	inositol polyphosphate 5-phosphatase 11 [Source:NCBI gene (formerly Entrezgene);Acc:841160]	protein_coding
AT1G47540	AT1G47540	Scorpion toxin-like knottin superfamily protein [Source:NCBI gene (formerly Entrezgene);Acc:841163]	protein_coding
AT1G47550	SEC3A	exocyst complex component sec3A [Source:NCBI gene (formerly Entrezgene);Acc:841164]	protein_coding
AT1G47600	BGLU34	beta glucosidase 34 [Source:NCBI gene (formerly Entrezgene);Acc:841169]	protein_coding
AT1G47603	PUP19	purine permease 19 [Source:NCBI gene (formerly Entrezgene);Acc:3767386]	protein_coding
AT1G07397	AT1G07397	ncRNA [Source:NCBI gene (formerly Entrezgene);Acc:28716647]	long_noncoding_rna
AT1G07407	AT1G07407	ncRNA [Source:NCBI gene (formerly Entrezgene);Acc:28716648]	long_noncoding_rna
AT1G47606	NA	NA	transposable_element_gene
AT1G47610	AT1G47610	Transducin/WD40 repeat-like superfamily protein [Source:NCBI gene (formerly Entrezgene);Acc:841170]	protein_coding
AT1G47620	CYP96A8	cytochrome P450, family 96, subfamily A, polypeptide 8 [Source:NCBI gene (formerly Entrezgene);Acc:841171]	protein_coding
AT1G47655	AT1G47655	Dof-type zinc finger DNA-binding family protein [Source:NCBI gene (formerly Entrezgene);Acc:841175]	protein_coding
AT1G47670	AT1G47670	Transmembrane amino acid transporter family protein [Source:NCBI gene (formerly Entrezgene);Acc:841177]	protein_coding
AT1G47730	AT1G47730	F-box and associated interaction domains-containing protein [Source:NCBI gene (formerly Entrezgene);Acc:841184]	protein_coding
AT1G47770	AT1G47770	Beta-galactosidase related protein [Source:NCBI gene (formerly Entrezgene);Acc:841189]	protein_coding
AT1G47780	AT1G47780	alpha/beta-Hydrolases superfamily protein [Source:NCBI gene (formerly Entrezgene);Acc:841190]	protein_coding
AT1G07443	NA	NA	novel_transcribed_region
AT1G47783	NA	NA	transposable_element_gene
AT1G47786	AT1G47786	alpha/beta-Hydrolases superfamily protein [Source:NCBI gene (formerly Entrezgene);Acc:841192]	protein_coding
AT1G47790	AT1G47790	F-box and associated interaction domains-containing protein [Source:NCBI gene (formerly Entrezgene);Acc:841193]	protein_coding
AT1G47800	AT1G47800	F-box and associated interaction domains-containing protein [Source:NCBI gene (formerly Entrezgene);Acc:841194]	protein_coding
AT1G47810	AT1G47810	F-box and associated interaction domains-containing protein [Source:NCBI gene (formerly Entrezgene);Acc:841195]	protein_coding
AT1G07447	AT1G07447	ncRNA [Source:NCBI gene (formerly Entrezgene);Acc:28716655]	long_noncoding_rna
AT1G47840	HXK3	hexokinase 3 [Source:NCBI gene (formerly Entrezgene);Acc:841200]	protein_coding
AT1G47860	NA	NA	transposable_element_gene
AT1G47885	AT1G47885	Ribonuclease inhibitor [Source:NCBI gene (formerly Entrezgene);Acc:841205]	protein_coding
AT1G47890	RLP7	receptor like protein 7 [Source:NCBI gene (formerly Entrezgene);Acc:841206]	protein_coding
AT1G47915	AT1G47915	F-box family protein [Source:NCBI gene (formerly Entrezgene);Acc:841209]	protein_coding
AT1G47920	AT1G47920	RNI-like superfamily protein [Source:NCBI gene (formerly Entrezgene);Acc:841210]	protein_coding
AT1G47980	AT1G47980	desiccation-like protein [Source:NCBI gene (formerly Entrezgene);Acc:841216]	protein_coding
AT1G07457	AT1G07457	ncRNA [Source:NCBI gene (formerly Entrezgene);Acc:28716657]	long_noncoding_rna
AT1G07463	AT1G07463	ncRNA [Source:NCBI gene (formerly Entrezgene);Acc:28716658]	long_noncoding_rna
AT1G47990	GA2OX4	gibberellin 2-oxidase 4 [Source:NCBI gene (formerly Entrezgene);Acc:841217]	protein_coding
AT1G48000	MYB112	myb domain protein 112 [Source:NCBI gene (formerly Entrezgene);Acc:841218]	protein_coding
AT1G48070	AT1G48070	Thioredoxin superfamily protein [Source:NCBI gene (formerly Entrezgene);Acc:841225]	protein_coding
AT1G09565	NA	NA	novel_transcribed_region
AT1G07467	AT1G07467	ncRNA [Source:NCBI gene (formerly Entrezgene);Acc:28716659]	long_noncoding_rna
AT1G09585	NA	NA	novel_transcribed_region
AT1G48100	AT1G48100	Pectin lyase-like superfamily protein [Source:NCBI gene (formerly Entrezgene);Acc:841228]	protein_coding
AT1G48130	PER1	1-cysteine peroxiredoxin 1 [Source:NCBI gene (formerly Entrezgene);Acc:841231]	protein_coding
AT1G48190	AT1G48190	Galactose oxidase/kelch repeat superfamily protein [Source:NCBI gene (formerly Entrezgene);Acc:841239]	protein_coding
AT1G48325	AT1G48325	Expressed protein [Source:NCBI gene (formerly Entrezgene);Acc:2745817]	protein_coding
AT1G48405	AT1G48405	Kinase interacting (KIP1-like) family protein [Source:NCBI gene (formerly Entrezgene);Acc:841261]	protein_coding
AT1G48470	GLN1;5	glutamine synthetase 1;5 [Source:NCBI gene (formerly Entrezgene);Acc:841268]	protein_coding
AT1G48500	JAZ4	jasmonate-zim-domain protein 4 [Source:NCBI gene (formerly Entrezgene);Acc:841271]	protein_coding
AT1G48510	AT1G48510	Surfeit locus 1 cytochrome c oxidase biosis protein [Source:NCBI gene (formerly Entrezgene);Acc:841272]	protein_coding
AT1G48530	AT1G48530	proteasome inhibitor-like protein [Source:NCBI gene (formerly Entrezgene);Acc:841274]	protein_coding
AT1G48580	AT1G48580	nuclear localized protein [Source:NCBI gene (formerly Entrezgene);Acc:841279]	protein_coding
AT1G48590	AT1G48590	Calcium-dependent lipid-binding (CaLB domain) family protein [Source:NCBI gene (formerly Entrezgene);Acc:841280]	protein_coding
AT1G07497	AT1G07497	ncRNA [Source:NCBI gene (formerly Entrezgene);Acc:28716664]	long_noncoding_rna
AT1G48640	AT1G48640	Transmembrane amino acid transporter family protein [Source:NCBI gene (formerly Entrezgene);Acc:841286]	protein_coding
AT1G48660	AT1G48660	Auxin-responsive GH3 family protein [Source:NCBI gene (formerly Entrezgene);Acc:841288]	protein_coding
AT1G48670	AT1G48670	auxin-responsive GH3 family protein [Source:NCBI gene (formerly Entrezgene);Acc:841289]	protein_coding
AT1G48690	AT1G48690	Auxin-responsive GH3 family protein [Source:NCBI gene (formerly Entrezgene);Acc:841291]	protein_coding
AT1G48698	AT1G48698	ncRNA [Source:NCBI gene (formerly Entrezgene);Acc:7922517]	antisense_long_noncoding_rna
AT1G48700	AT1G48700	2-oxoglutarate (2OG) and Fe(II)-dependent oxygenase superfamily protein [Source:NCBI gene (formerly Entrezgene);Acc:841292]	protein_coding
AT1G48725	AT1G48725	transmembrane protein [Source:NCBI gene (formerly Entrezgene);Acc:28717340]	protein_coding
AT1G48730	AT1G48730		protein_coding
AT1G48740	AT1G48740	2-oxoglutarate (2OG) and Fe(II)-dependent oxygenase superfamily protein [Source:NCBI gene (formerly Entrezgene);Acc:841296]	protein_coding
AT1G48742	ath-MIR157d	ath-MIR157d [Source:miRBase;Acc:MI0000187]	mirna
AT1G48800	AT1G48800	Terpenoid cyclases/Protein prenyltransferases superfamily protein [Source:NCBI gene (formerly Entrezgene);Acc:841302]	protein_coding
AT1G48810	NA	NA	transposable_element_gene
AT1G48820	AT1G48820	Terpenoid cyclases/Protein prenyltransferases superfamily protein [Source:NCBI gene (formerly Entrezgene);Acc:841304]	protein_coding
AT1G48870	AT1G48870	Transducin/WD40 repeat-like superfamily protein [Source:NCBI gene (formerly Entrezgene);Acc:841309]	protein_coding
AT1G48910	YUC10	Flavin-containing monooxygenase family protein [Source:NCBI gene (formerly Entrezgene);Acc:841313]	protein_coding
AT1G48980	AT1G48980	2-oxoglutarate (2OG) and Fe(II)-dependent oxygenase superfamily protein [Source:NCBI gene (formerly Entrezgene);Acc:841320]	protein_coding
AT1G48990	AT1G48990	Oleosin family protein [Source:NCBI gene (formerly Entrezgene);Acc:841321]	protein_coding
AT1G49000	AT1G49000	transmembrane protein [Source:NCBI gene (formerly Entrezgene);Acc:841322]	protein_coding
AT1G49005	CLE11	CLAVATA3/ESR-RELATED 11 [Source:NCBI gene (formerly Entrezgene);Acc:841323]	protein_coding
AT1G49030	AT1G49030	PLAC8 family protein [Source:NCBI gene (formerly Entrezgene);Acc:841326]	protein_coding
AT1G49100	AT1G49100	Leucine-rich repeat protein kinase family protein [Source:NCBI gene (formerly Entrezgene);Acc:841333]	protein_coding
AT1G49110	AT1G49110		protein_coding
AT1G49120	CRF9	Integrase-type DNA-binding superfamily protein [Source:NCBI gene (formerly Entrezgene);Acc:841335]	protein_coding
AT1G07533	AT1G07533	ncRNA [Source:NCBI gene (formerly Entrezgene);Acc:28716671]	long_noncoding_rna
AT1G49190	RR19	response regulator 19 [Source:NCBI gene (formerly Entrezgene);Acc:841342]	protein_coding
AT1G49250	AT1G49250	ATP-dependent DNA ligase [Source:NCBI gene (formerly Entrezgene);Acc:841349]	protein_coding
AT1G49260	AT1G49260	mechanosensitive ion channel-like protein [Source:NCBI gene (formerly Entrezgene);Acc:841350]	protein_coding
AT1G49270	PERK7	Protein kinase superfamily protein [Source:NCBI gene (formerly Entrezgene);Acc:841351]	protein_coding
AT1G49290	AT1G49290	Rho guanine nucleotide exchange factor [Source:NCBI gene (formerly Entrezgene);Acc:841352]	protein_coding
AT1G49310	AT1G49310	transmembrane protein [Source:NCBI gene (formerly Entrezgene);Acc:841354]	protein_coding
AT1G49320	USPL1		protein_coding
AT1G49330	AT1G49330	hydroxyproline-rich glycoprotein family protein [Source:NCBI gene (formerly Entrezgene);Acc:841356]	protein_coding
AT1G49430	LACS2	long-chain acyl-CoA synthetase 2 [Source:NCBI gene (formerly Entrezgene);Acc:841367]	protein_coding
AT1G49450	AT1G49450	Transducin/WD40 repeat-like superfamily protein [Source:NCBI gene (formerly Entrezgene);Acc:841369]	protein_coding
AT1G49470	AT1G49470	transmembrane epididymal protein (DUF716) [Source:NCBI gene (formerly Entrezgene);Acc:841370]	protein_coding
AT1G49475	AT1G49475	AP2/B3-like transcriptional factor family protein [Source:NCBI gene (formerly Entrezgene);Acc:841371]	protein_coding
AT1G49570	AT1G49570	Peroxidase superfamily protein [Source:NCBI gene (formerly Entrezgene);Acc:841381]	protein_coding
AT1G49770	RGE1	basic helix-loop-helix (bHLH) DNA-binding superfamily protein [Source:NCBI gene (formerly Entrezgene);Acc:841400]	protein_coding
AT1G49800	AT1G49800	transmembrane protein [Source:NCBI gene (formerly Entrezgene);Acc:841403]	protein_coding
AT1G49810	NHD2	Na+/H+ antiporter 2 [Source:NCBI gene (formerly Entrezgene);Acc:841404]	protein_coding
AT1G49860	GSTF14	glutathione S-transferase (class phi) 14 [Source:NCBI gene (formerly Entrezgene);Acc:841409]	protein_coding
AT1G49900	AT1G49900	C2H2 type zinc finger transcription factor family [Source:NCBI gene (formerly Entrezgene);Acc:841413]	protein_coding
AT1G49930	AT1G49930	alanine-tRNA ligase [Source:NCBI gene (formerly Entrezgene);Acc:841416]	protein_coding
AT1G49938	AT1G49938	ncRNA [Source:NCBI gene (formerly Entrezgene);Acc:7922466]	long_noncoding_rna
AT1G49960	AT1G49960	Xanthine/uracil permease family protein [Source:NCBI gene (formerly Entrezgene);Acc:841419]	protein_coding
AT1G50050	AT1G50050	CAP (Cysteine-rich secretory proteins, Antigen 5, and Pathosis-related 1 protein) superfamily protein [Source:NCBI gene (formerly Entrezgene);Acc:841429]	protein_coding
AT1G50060	AT1G50060	CAP (Cysteine-rich secretory proteins, Antigen 5, and Pathosis-related 1 protein) superfamily protein [Source:NCBI gene (formerly Entrezgene);Acc:841430]	protein_coding
AT1G50090	BCAT7	D-aminoacid aminotransferase-like PLP-dependent enzymes superfamily protein [Source:NCBI gene (formerly Entrezgene);Acc:841432]	protein_coding
AT1G50220	AT1G50220	B3 domain protein [Source:NCBI gene (formerly Entrezgene);Acc:841444]	protein_coding
AT1G07617	AT1G07617	ncRNA [Source:NCBI gene (formerly Entrezgene);Acc:28716688]	long_noncoding_rna
AT1G50310	STP9	sugar transporter 9 [Source:NCBI gene (formerly Entrezgene);Acc:841453]	protein_coding
AT1G50470	AT1G50470	F-box associated ubiquitination effector family protein [Source:NCBI gene (formerly Entrezgene);Acc:841469]	protein_coding
AT1G50650	AT1G50650	Stigma-specific Stig1 family protein [Source:NCBI gene (formerly Entrezgene);Acc:841487]	protein_coding
AT1G50690	AT1G50690	Cystatin/monellin superfamily protein [Source:NCBI gene (formerly Entrezgene);Acc:841491]	protein_coding
AT1G50720	AT1G50720	Stigma-specific Stig1 family protein [Source:NCBI gene (formerly Entrezgene);Acc:841494]	protein_coding
AT1G07673	AT1G07673	ncRNA [Source:NCBI gene (formerly Entrezgene);Acc:28716698]	long_noncoding_rna
AT1G50870	AT1G50870	F-box and associated interaction domains-containing protein [Source:NCBI gene (formerly Entrezgene);Acc:841509]	protein_coding
AT1G50880	AT1G50880	F-box and associated interaction domains-containing protein [Source:NCBI gene (formerly Entrezgene);Acc:841510]	protein_coding
AT1G50960	GA2OX7	gibberellin 2-oxidase 7 [Source:NCBI gene (formerly Entrezgene);Acc:841518]	protein_coding
AT1G50980	AT1G50980	F-box/RNI-like/FBD-like domains-containing protein [Source:NCBI gene (formerly Entrezgene);Acc:841520]	protein_coding
AT1G50990	BSK11	kinase with tetratricopeptide repeat domain-containing protein [Source:NCBI gene (formerly Entrezgene);Acc:841521]	protein_coding
AT1G51000	AT1G51000		protein_coding
AT1G51010	AT1G51010		protein_coding
AT1G51020	AT1G51020		protein_coding
AT1G51030	AT1G51030		protein_coding
AT1G51035	AT1G51035		protein_coding
AT1G51040	AT1G51040	Protein kinase superfamily protein [Source:NCBI gene (formerly Entrezgene);Acc:841525]	protein_coding
AT1G51150	DEG6	DegP protease 6 [Source:NCBI gene (formerly Entrezgene);Acc:841538]	protein_coding
AT1G07723	AT1G07723	ncRNA [Source:NCBI gene (formerly Entrezgene);Acc:28716705]	long_noncoding_rna
AT1G51175	NA	NA	transposable_element_gene
AT1G51190	PLT2	Integrase-type DNA-binding superfamily protein [Source:NCBI gene (formerly Entrezgene);Acc:841542]	protein_coding
AT1G51210	AT1G51210	UDP-Glycosyltransferase superfamily protein [Source:NCBI gene (formerly Entrezgene);Acc:841544]	protein_coding
AT1G51220	WIP5	WIP domain protein 5 [Source:NCBI gene (formerly Entrezgene);Acc:841545]	protein_coding
AT1G51230	AT1G51230	Plant self-incompatibility protein S1 family [Source:NCBI gene (formerly Entrezgene);Acc:841546]	protein_coding
AT1G51240	AT1G51240	Plant self-incompatibility protein S1 family [Source:NCBI gene (formerly Entrezgene);Acc:841547]	protein_coding
AT1G51250	AT1G51250	Plant self-incompatibility protein S1 family [Source:NCBI gene (formerly Entrezgene);Acc:841548]	protein_coding
AT1G51260	LPAT3	lysophosphatidyl acyltransferase 3 [Source:NCBI gene (formerly Entrezgene);Acc:841549]	protein_coding
AT1G51270	AT1G51270	vesicle-associated protein 1-4 [Source:NCBI gene (formerly Entrezgene);Acc:841550]	protein_coding
AT1G51290	AT1G51290	F-box and associated interaction domains-containing protein [Source:NCBI gene (formerly Entrezgene);Acc:841552]	protein_coding
AT1G51300	AT1G51300	alpha/beta-Hydrolases superfamily protein [Source:NCBI gene (formerly Entrezgene);Acc:841553]	protein_coding
AT1G51330	AT1G51330	Serine protease inhibitor (SERPIN) family protein [Source:NCBI gene (formerly Entrezgene);Acc:841556]	protein_coding
AT1G51355	AT1G51355	cyclin-dependent kinase inhibitor SMR3-like protein [Source:NCBI gene (formerly Entrezgene);Acc:841559]	protein_coding
AT1G51440	AT1G51440	alpha/beta-Hydrolases superfamily protein [Source:NCBI gene (formerly Entrezgene);Acc:841569]	protein_coding
AT1G51460	ABCG13	ABC-2 type transporter family protein [Source:NCBI gene (formerly Entrezgene);Acc:841571]	protein_coding
AT1G51470	BGLU35	beta glucosidase 35 [Source:NCBI gene (formerly Entrezgene);Acc:841572]	protein_coding
AT1G51480	AT1G51480	disease resistance protein (CC-NBS-LRR class) family protein [Source:NCBI gene (formerly Entrezgene);Acc:841573]	protein_coding
AT1G51490	BGLU36	beta glucosidase 36 [Source:NCBI gene (formerly Entrezgene);Acc:841574]	protein_coding
AT1G51500	ABCG12	ABC-2 type transporter family protein [Source:NCBI gene (formerly Entrezgene);Acc:841575]	protein_coding
AT1G51810	AT1G51810	Leucine-rich repeat protein kinase family protein [Source:NCBI gene (formerly Entrezgene);Acc:841608]	protein_coding
AT1G07767	AT1G07767	ncRNA [Source:NCBI gene (formerly Entrezgene);Acc:28716713]	long_noncoding_rna
AT1G51820	AT1G51820	Leucine-rich repeat protein kinase family protein [Source:NCBI gene (formerly Entrezgene);Acc:841609]	protein_coding
AT1G51830	AT1G51830	Leucine-rich repeat protein kinase family protein [Source:NCBI gene (formerly Entrezgene);Acc:841610]	protein_coding
AT1G51840	AT1G51840	kinase-like protein [Source:NCBI gene (formerly Entrezgene);Acc:841611]	protein_coding
AT1G51850	AT1G51850	Leucine-rich repeat protein kinase family protein [Source:NCBI gene (formerly Entrezgene);Acc:841612]	protein_coding
AT1G51870	AT1G51870	protein kinase family protein [Source:NCBI gene (formerly Entrezgene);Acc:841614]	protein_coding
AT1G51880	RHS6	root hair specific 6 [Source:NCBI gene (formerly Entrezgene);Acc:841615]	protein_coding
AT1G51900	AT1G51900	Regulator of Vps4 activity in the MVB pathway protein [Source:NCBI gene (formerly Entrezgene);Acc:841617]	protein_coding
AT1G51910	AT1G51910	Leucine-rich repeat protein kinase family protein [Source:NCBI gene (formerly Entrezgene);Acc:841618]	protein_coding
AT1G51913	AT1G51913	transmembrane protein [Source:NCBI gene (formerly Entrezgene);Acc:5007791]	protein_coding
AT1G51915	AT1G51915	cryptdin protein-like protein [Source:NCBI gene (formerly Entrezgene);Acc:841619]	protein_coding
AT1G51920	AT1G51920	transmembrane protein [Source:NCBI gene (formerly Entrezgene);Acc:841620]	protein_coding
AT1G51930	AT1G51930	RING/U-box superfamily protein [Source:NCBI gene (formerly Entrezgene);Acc:841621]	protein_coding
AT1G51990	AT1G51990	O-methyltransferase family protein [Source:NCBI gene (formerly Entrezgene);Acc:841628]	protein_coding
AT1G52000	AT1G52000	Mannose-binding lectin superfamily protein [Source:NCBI gene (formerly Entrezgene);Acc:841629]	protein_coding
AT1G52040	MBP1	myrosinase-binding protein 1 [Source:NCBI gene (formerly Entrezgene);Acc:841633]	protein_coding
AT1G07777	AT1G07777	ncRNA [Source:NCBI gene (formerly Entrezgene);Acc:28716715]	long_noncoding_rna
AT1G52050	AT1G52050	Mannose-binding lectin superfamily protein [Source:NCBI gene (formerly Entrezgene);Acc:841634]	protein_coding
AT1G52060	AT1G52060	Mannose-binding lectin superfamily protein [Source:NCBI gene (formerly Entrezgene);Acc:841635]	protein_coding
AT1G52070	AT1G52070	Mannose-binding lectin superfamily protein [Source:NCBI gene (formerly Entrezgene);Acc:841636]	protein_coding
AT1G07783	AT1G07783	ncRNA [Source:NCBI gene (formerly Entrezgene);Acc:28716716]	long_noncoding_rna
AT1G52100	AT1G52100	Mannose-binding lectin superfamily protein [Source:NCBI gene (formerly Entrezgene);Acc:841640]	protein_coding
AT1G52110	AT1G52110	Mannose-binding lectin superfamily protein [Source:NCBI gene (formerly Entrezgene);Acc:3767441]	protein_coding
AT1G52120	AT1G52120	Mannose-binding lectin superfamily protein [Source:NCBI gene (formerly Entrezgene);Acc:841642]	protein_coding
AT1G52130	AT1G52130	Mannose-binding lectin superfamily protein [Source:NCBI gene (formerly Entrezgene);Acc:841643]	protein_coding
AT1G52140	AT1G52140	Avr9/Cf-9 rapidly elicited protein [Source:NCBI gene (formerly Entrezgene);Acc:841644]	protein_coding
AT1G52150	ATHB-15	Homeobox-leucine zipper family protein / lipid-binding START domain-containing protein [Source:NCBI gene (formerly Entrezgene);Acc:841645]	protein_coding
AT1G07793	AT1G07793	ncRNA [Source:NCBI gene (formerly Entrezgene);Acc:28716718]	long_noncoding_rna
AT1G52190	AT1G52190	Major facilitator superfamily protein [Source:NCBI gene (formerly Entrezgene);Acc:841649]	protein_coding
AT1G52191	AT1G52191	Thioesterase superfamily protein [Source:NCBI gene (formerly Entrezgene);Acc:6241250]	protein_coding
AT1G52210	NA	NA	transposable_element_gene
AT1G52400	BGLU18	beta glucosidase 18 [Source:NCBI gene (formerly Entrezgene);Acc:841670]	protein_coding
AT1G52415	AT1G52415	Bifunctional inhibitor/lipid-transfer protein/seed storage 2S albumin superfamily protein [Source:NCBI gene (formerly Entrezgene);Acc:841672]	protein_coding
AT1G52440	AT1G52440	alpha/beta-Hydrolases superfamily protein [Source:NCBI gene (formerly Entrezgene);Acc:841675]	protein_coding
AT1G52460	AT1G52460	alpha/beta-Hydrolases superfamily protein [Source:NCBI gene (formerly Entrezgene);Acc:841677]	protein_coding
AT1G52470	AT1G52470	alpha/beta-Hydrolases superfamily protein [Source:NCBI gene (formerly Entrezgene);Acc:841678]	protein_coding
AT1G52490	AT1G52490	F-box/associated interaction domain protein [Source:NCBI gene (formerly Entrezgene);Acc:841680]	protein_coding
AT1G52495	AT1G52495	F-box/associated interaction domain protein [Source:NCBI gene (formerly Entrezgene);Acc:28717347]	protein_coding
AT1G52680	AT1G52680	late embryosis abundant protein-related / LEA protein-like protein [Source:NCBI gene (formerly Entrezgene);Acc:841700]	protein_coding
AT1G52690	LEA7	Late embryosis abundant protein (LEA) family protein [Source:NCBI gene (formerly Entrezgene);Acc:841701]	protein_coding
AT1G52695	AT1G52695	alpha/beta-Hydrolases superfamily protein [Source:NCBI gene (formerly Entrezgene);Acc:841702]	protein_coding
AT1G52700	AT1G52700	alpha/beta-Hydrolases superfamily protein [Source:NCBI gene (formerly Entrezgene);Acc:841703]	protein_coding
AT1G52800	AT1G52800	2-oxoglutarate (2OG) and Fe(II)-dependent oxygenase superfamily protein [Source:NCBI gene (formerly Entrezgene);Acc:841713]	protein_coding
AT1G52827	CDT1	cadmium tolerance 1 [Source:NCBI gene (formerly Entrezgene);Acc:2745823]	protein_coding
AT1G52830	IAA6	indole-3-acetic acid 6 [Source:NCBI gene (formerly Entrezgene);Acc:841717]	protein_coding
AT1G52890	NAC019	NAC domain containing protein 19 [Source:NCBI gene (formerly Entrezgene);Acc:841722]	protein_coding
AT1G52900	AT1G52900	Toll-Interleukin-Resistance (TIR) domain family protein [Source:NCBI gene (formerly Entrezgene);Acc:841723]	protein_coding
AT1G52990	AT1G52990	thioredoxin family protein [Source:NCBI gene (formerly Entrezgene);Acc:841732]	protein_coding
AT1G53023	AT1G53023	Ubiquitin-conjugating enzyme family protein [Source:NCBI gene (formerly Entrezgene);Acc:10723074]	protein_coding
AT1G53080	AT1G53080	Legume lectin family protein [Source:NCBI gene (formerly Entrezgene);Acc:841742]	protein_coding
AT1G53130	GRI	Stigma-specific Stig1 family protein [Source:NCBI gene (formerly Entrezgene);Acc:841747]	protein_coding
AT1G07857	AT1G07857	ncRNA [Source:NCBI gene (formerly Entrezgene);Acc:28716729]	long_noncoding_rna
AT1G07863	AT1G07863	ncRNA [Source:NCBI gene (formerly Entrezgene);Acc:28716730]	long_noncoding_rna
AT1G53160	SPL4	squamosa promoter binding protein-like 4 [Source:NCBI gene (formerly Entrezgene);Acc:841749]	protein_coding
AT1G53163	AT1G53163	membrane-associated kinase regulator [Source:NCBI gene (formerly Entrezgene);Acc:5007796]	protein_coding
AT1G53180	AT1G53180		protein_coding
AT1G53260	AT1G53260		protein_coding
AT1G53325	AT1G53325	F-box associated ubiquitination effector family protein [Source:NCBI gene (formerly Entrezgene);Acc:841767]	protein_coding
AT1G53340	AT1G53340	Cysteine/Histidine-rich C1 domain family protein [Source:NCBI gene (formerly Entrezgene);Acc:841769]	protein_coding
AT1G53360	AT1G53360	F-box/associated interaction domain protein [Source:NCBI gene (formerly Entrezgene);Acc:841772]	protein_coding
AT1G53370	AT1G53370	F-box and associated interaction domains-containing protein [Source:NCBI gene (formerly Entrezgene);Acc:841773]	protein_coding
AT1G53420	AT1G53420	Leucine-rich repeat transmembrane protein kinase [Source:NCBI gene (formerly Entrezgene);Acc:841777]	protein_coding
AT1G53540	AT1G53540	HSP20-like chaperones superfamily protein [Source:NCBI gene (formerly Entrezgene);Acc:841789]	protein_coding
AT1G09605	NA	NA	novel_transcribed_region
AT1G09615	NA	NA	novel_transcribed_region
AT1G07913	AT1G07913	ncRNA [Source:NCBI gene (formerly Entrezgene);Acc:28716741]	long_noncoding_rna
AT1G53610	AT1G53610	transmembrane protein [Source:NCBI gene (formerly Entrezgene);Acc:841796]	protein_coding
AT1G07917	AT1G07917	ncRNA [Source:NCBI gene (formerly Entrezgene);Acc:28716742]	long_noncoding_rna
AT1G53620	AT1G53620	transmembrane protein [Source:NCBI gene (formerly Entrezgene);Acc:841797]	protein_coding
AT1G53625	AT1G53625		protein_coding
AT1G53630	NA	NA	transposable_element_gene
AT1G53633	AT1G53633		protein_coding
AT1G07923	AT1G07923	ncRNA [Source:NCBI gene (formerly Entrezgene);Acc:28716743]	long_noncoding_rna
AT1G53635	AT1G53635		protein_coding
AT1G53640	AT1G53640	transmembrane protein [Source:NCBI gene (formerly Entrezgene);Acc:841800]	protein_coding
AT1G53660	AT1G53660	nodulin MtN21 /EamA-like transporter family protein [Source:NCBI gene (formerly Entrezgene);Acc:841803]	protein_coding
AT1G53687	ath-MIR169e	ath-MIR169e [Source:miRBase;Acc:MI0000979]	mirna
AT1G53690	AT1G53690	DNA directed RNA polymerase, 7 kDa subunit [Source:NCBI gene (formerly Entrezgene);Acc:841806]	protein_coding
AT1G53700	WAG1	WAG 1 [Source:NCBI gene (formerly Entrezgene);Acc:841807]	protein_coding
AT1G53705	AT1G53705	putative aminoacyl-tRNA ligase [Source:NCBI gene (formerly Entrezgene);Acc:841808]	protein_coding
AT1G53790	AT1G53790	F-box and associated interaction domains-containing protein [Source:NCBI gene (formerly Entrezgene);Acc:841816]	protein_coding
AT1G53815	AT1G53815	F-box family protein [Source:NCBI gene (formerly Entrezgene);Acc:2745828]	protein_coding
AT1G53820	AT1G53820	RING/U-box superfamily protein [Source:NCBI gene (formerly Entrezgene);Acc:841819]	protein_coding
AT1G07937	AT1G07937	ncRNA [Source:NCBI gene (formerly Entrezgene);Acc:28716746]	long_noncoding_rna
AT1G53830	PME2	pectin methylesterase 2 [Source:NCBI gene (formerly Entrezgene);Acc:841820]	protein_coding
AT1G53930	AT1G53930	Ubiquitin-like superfamily protein [Source:NCBI gene (formerly Entrezgene);Acc:841831]	protein_coding
AT1G53940	GLIP2	GDSL-motif lipase 2 [Source:NCBI gene (formerly Entrezgene);Acc:841833]	protein_coding
AT1G53945	AT1G53945	polyubiquitin-like protein [Source:NCBI gene (formerly Entrezgene);Acc:841834]	protein_coding
AT1G53950	AT1G53950	ubiquitin-40S ribosomal S27a-like protein [Source:NCBI gene (formerly Entrezgene);Acc:28717351]	protein_coding
AT1G53970	AT1G53970	GDSL esterase/lipase-like protein [Source:NCBI gene (formerly Entrezgene);Acc:841835]	protein_coding
AT1G53980	AT1G53980	Ubiquitin-like superfamily protein [Source:NCBI gene (formerly Entrezgene);Acc:28717352]	protein_coding
AT1G53990	GLIP3	GDSL-motif lipase 3 [Source:NCBI gene (formerly Entrezgene);Acc:841837]	protein_coding
AT1G54000	GLL22	GDSL-like Lipase/Acylhydrolase superfamily protein [Source:NCBI gene (formerly Entrezgene);Acc:841838]	protein_coding
AT1G54010	AT1G54010	GDSL-like Lipase/Acylhydrolase superfamily protein [Source:NCBI gene (formerly Entrezgene);Acc:841839]	protein_coding
AT1G54020	AT1G54020	GDSL-like Lipase/Acylhydrolase superfamily protein [Source:NCBI gene (formerly Entrezgene);Acc:841840]	protein_coding
AT1G54040	ESP	epithiospecifier protein [Source:NCBI gene (formerly Entrezgene);Acc:841842]	protein_coding
AT1G54200	AT1G54200	DNA mismatch repair Msh6-like protein [Source:NCBI gene (formerly Entrezgene);Acc:841860]	protein_coding
AT1G54300	AT1G54300		protein_coding
AT1G54330	NAC020	NAC domain containing protein 20 [Source:NCBI gene (formerly Entrezgene);Acc:841874]	protein_coding
AT1G54400	AT1G54400	HSP20-like chaperones superfamily protein [Source:NCBI gene (formerly Entrezgene);Acc:841882]	protein_coding
AT1G54410	AT1G54410	dehydrin family protein [Source:NCBI gene (formerly Entrezgene);Acc:841883]	protein_coding
AT1G54450	AT1G54450	Calcium-binding EF-hand family protein [Source:NCBI gene (formerly Entrezgene);Acc:841887]	protein_coding
AT1G54470	RPP27	resistance to peronospora parasitica protein [Source:NCBI gene (formerly Entrezgene);Acc:841889]	protein_coding
AT1G54475	AT1G54475	LRR receptor-like Serine/Threonine-kinase [Source:NCBI gene (formerly Entrezgene);Acc:28717354]	protein_coding
AT1G54530	AT1G54530	Calcium-binding EF hand family protein [Source:NCBI gene (formerly Entrezgene);Acc:841895]	protein_coding
AT1G54540	AT1G54540	Late embryosis abundant (LEA) hydroxyproline-rich glycoprotein family [Source:NCBI gene (formerly Entrezgene);Acc:841896]	protein_coding
AT1G54550	AT1G54550	F-box and associated interaction domains-containing protein [Source:NCBI gene (formerly Entrezgene);Acc:841897]	protein_coding
AT1G54560	XIE	Myosin family protein with Dil domain-containing protein [Source:NCBI gene (formerly Entrezgene);Acc:841898]	protein_coding
AT1G54575	AT1G54575		protein_coding
AT1G54620	AT1G54620	Plant invertase/pectin methylesterase inhibitor superfamily protein [Source:NCBI gene (formerly Entrezgene);Acc:841904]	protein_coding
AT1G54720	AT1G54720	early-responsive to dehydration protein-related / ERD protein-like protein [Source:NCBI gene (formerly Entrezgene);Acc:841913]	protein_coding
AT1G54860	AT1G54860	Glycoprotein membrane GPI-anchored [Source:NCBI gene (formerly Entrezgene);Acc:841925]	protein_coding
AT1G54870	AT1G54870	NAD(P)-binding Rossmann-fold superfamily protein [Source:NCBI gene (formerly Entrezgene);Acc:841926]	protein_coding
AT1G54890	AT1G54890	Late embryosis abundant (LEA) protein-like protein [Source:NCBI gene (formerly Entrezgene);Acc:841928]	protein_coding
AT1G54930	AT1G54930	GRF zinc finger / Zinc knuckle protein [Source:NCBI gene (formerly Entrezgene);Acc:841933]	protein_coding
AT1G54940	PGSIP4	plant glycogenin-like starch initiation protein 4 [Source:NCBI gene (formerly Entrezgene);Acc:841934]	protein_coding
AT1G08007	AT1G08007	ncRNA [Source:NCBI gene (formerly Entrezgene);Acc:28716760]	long_noncoding_rna
AT1G54950	AT1G54950	transmembrane protein [Source:NCBI gene (formerly Entrezgene);Acc:841935]	protein_coding
AT1G08013	AT1G08013	ncRNA [Source:NCBI gene (formerly Entrezgene);Acc:28716761]	long_noncoding_rna
AT1G54955	NA	NA	transposable_element_gene
AT1G54953	AT1G54953	transmembrane protein [Source:NCBI gene (formerly Entrezgene);Acc:28717356]	protein_coding
AT1G08017	AT1G08017	ncRNA [Source:NCBI gene (formerly Entrezgene);Acc:28716762]	long_noncoding_rna
AT1G08023	AT1G08023	ncRNA [Source:NCBI gene (formerly Entrezgene);Acc:28716763]	long_noncoding_rna
AT1G08027	AT1G08027	ncRNA [Source:NCBI gene (formerly Entrezgene);Acc:28716764]	long_noncoding_rna
AT1G54960	NP2	NPK1-related protein kinase 2 [Source:NCBI gene (formerly Entrezgene);Acc:841937]	protein_coding
AT1G54970	PRP1	proline-rich protein 1 [Source:NCBI gene (formerly Entrezgene);Acc:841938]	protein_coding
AT1G54980	AT1G54980	Plant invertase/pectin methylesterase inhibitor superfamily protein [Source:NCBI gene (formerly Entrezgene);Acc:841939]	protein_coding
AT1G55010	PDF1.5	plant defensin 1.5 [Source:NCBI gene (formerly Entrezgene);Acc:841943]	protein_coding
AT1G09655	NA	NA	novel_transcribed_region
AT1G55020	LOX1	lipoxygenase 1 [Source:NCBI gene (formerly Entrezgene);Acc:841944]	protein_coding
AT1G55030	AT1G55030	RNI-like superfamily protein [Source:NCBI gene (formerly Entrezgene);Acc:841945]	protein_coding
AT1G55050	AT1G55050		protein_coding
AT1G55110	IDD7	indeterminate(ID)-domain 7 [Source:NCBI gene (formerly Entrezgene);Acc:841954]	protein_coding
AT1G55220	AT1G55220		protein_coding
AT1G55230	AT1G55230	proteinase inhibitor I4, serpin (DUF716) [Source:NCBI gene (formerly Entrezgene);Acc:841966]	protein_coding
AT1G55240	AT1G55240	proteinase inhibitor I4, serpin (DUF716) [Source:NCBI gene (formerly Entrezgene);Acc:841967]	protein_coding
AT1G55260	AT1G55260	Bifunctional inhibitor/lipid-transfer protein/seed storage 2S albumin superfamily protein [Source:NCBI gene (formerly Entrezgene);Acc:841970]	protein_coding
AT1G55380	AT1G55380	Cysteine/Histidine-rich C1 domain family protein [Source:NCBI gene (formerly Entrezgene);Acc:841985]	protein_coding
AT1G55390	AT1G55390	Cysteine/Histidine-rich C1 domain family protein [Source:NCBI gene (formerly Entrezgene);Acc:841986]	protein_coding
AT1G55420	EDA11	Cysteine/Histidine-rich C1 domain family protein [Source:NCBI gene (formerly Entrezgene);Acc:841989]	protein_coding
AT1G55430	AT1G55430	Cysteine/Histidine-rich C1 domain family protein [Source:NCBI gene (formerly Entrezgene);Acc:841990]	protein_coding
AT1G55440	AT1G55440	Cysteine/Histidine-rich C1 domain family protein [Source:NCBI gene (formerly Entrezgene);Acc:841991]	protein_coding
AT1G55560	sks14	SKU5 similar 14 [Source:NCBI gene (formerly Entrezgene);Acc:842005]	protein_coding
AT1G55570	sks12	SKU5 similar 12 [Source:NCBI gene (formerly Entrezgene);Acc:842006]	protein_coding
AT1G55580	LAS	GRAS family transcription factor [Source:NCBI gene (formerly Entrezgene);Acc:842007]	protein_coding
AT1G55590	AT1G55590	RNI-like superfamily protein [Source:NCBI gene (formerly Entrezgene);Acc:842008]	protein_coding
AT1G55600	WRKY10	WRKY DNA-binding protein 10 [Source:NCBI gene (formerly Entrezgene);Acc:842009]	protein_coding
AT1G55640	PRA1.G1	prenylated RAB acceptor 1.G1 [Source:NCBI gene (formerly Entrezgene);Acc:842013]	protein_coding
AT1G55650	AT1G55650	HMG (high mobility group) box protein with ARID/BRIGHT DNA-binding domain-containing protein [Source:NCBI gene (formerly Entrezgene);Acc:842014]	protein_coding
AT1G55660	AT1G55660	FBD, F-box and Leucine Rich Repeat domains containing protein [Source:NCBI gene (formerly Entrezgene);Acc:842015]	protein_coding
AT1G55670	PSAG	photosystem I subunit G [Source:NCBI gene (formerly Entrezgene);Acc:842016]	protein_coding
AT1G55673	AT1G55673		protein_coding
AT1G55700	AT1G55700	Cysteine/Histidine-rich C1 domain family protein [Source:NCBI gene (formerly Entrezgene);Acc:842019]	protein_coding
AT1G55720	CAX6	vacuolar cation/proton exchanger [Source:NCBI gene (formerly Entrezgene);Acc:842021]	protein_coding
AT1G55740	SIP1	seed imbibition 1 [Source:NCBI gene (formerly Entrezgene);Acc:842023]	protein_coding
AT1G55775	AT1G55775	heavy metal-associated domain protein [Source:NCBI gene (formerly Entrezgene);Acc:28717362]	protein_coding
AT1G55790	AT1G55790	ferredoxin-fold anticodon-binding domain protein [Source:NCBI gene (formerly Entrezgene);Acc:842028]	protein_coding
AT1G55928	AT1G55928	nuclear speckle splicing regulatory-like protein (DUF2040) [Source:NCBI gene (formerly Entrezgene);Acc:3767464]	protein_coding
AT1G56030	AT1G56030	RING/U-box protein [Source:NCBI gene (formerly Entrezgene);Acc:842054]	protein_coding
AT1G56040	AT1G56040	HEAT/U-box protein [Source:NCBI gene (formerly Entrezgene);Acc:842055]	protein_coding
AT1G56100	AT1G56100	Plant invertase/pectin methylesterase inhibitor superfamily protein [Source:NCBI gene (formerly Entrezgene);Acc:842062]	protein_coding
AT1G56105	AT1G56105		protein_coding
AT1G56150	AT1G56150	SAUR-like auxin-responsive protein family [Source:NCBI gene (formerly Entrezgene);Acc:842068]	protein_coding
AT1G56160	MYB72	myb domain protein 72 [Source:NCBI gene (formerly Entrezgene);Acc:842069]	protein_coding
AT1G56165	AT1G56165	ncRNA [Source:NCBI gene (formerly Entrezgene);Acc:5007807]	antisense_long_noncoding_rna
AT1G56240	PP2-B13	phloem protein 2-B13 [Source:NCBI gene (formerly Entrezgene);Acc:842077]	protein_coding
AT1G56242	AT1G56242	ncRNA [Source:NCBI gene (formerly Entrezgene);Acc:5007808]	antisense_long_noncoding_rna
AT1G56250	PP2-B14	phloem protein 2-B14 [Source:NCBI gene (formerly Entrezgene);Acc:842078]	protein_coding
AT1G56270	AT1G56270	RPB1a [Source:NCBI gene (formerly Entrezgene);Acc:842080]	protein_coding
AT1G56360	PAP6	purple acid phosphatase 6 [Source:NCBI gene (formerly Entrezgene);Acc:842090]	protein_coding
AT1G56380	AT1G56380	Mitochondrial transcription termination factor family protein [Source:NCBI gene (formerly Entrezgene);Acc:842091]	protein_coding
AT1G56385	AT1G56385	Plant self-incompatibility protein S1 family [Source:NCBI gene (formerly Entrezgene);Acc:6240932]	protein_coding
AT1G56400	AT1G56400	F-box family protein [Source:NCBI gene (formerly Entrezgene);Acc:842093]	protein_coding
AT1G56410	ERD2	heat shock protein 70 (Hsp 70) family protein [Source:NCBI gene (formerly Entrezgene);Acc:842094]	protein_coding
AT1G56415	AT1G56415	Expressed protein [Source:NCBI gene (formerly Entrezgene);Acc:2745834]	protein_coding
AT1G56430	NAS4	nicotianamine synthase 4 [Source:NCBI gene (formerly Entrezgene);Acc:842096]	protein_coding
AT1G56540	AT1G56540	Disease resistance protein (TIR-NBS-LRR class) family [Source:NCBI gene (formerly Entrezgene);Acc:842107]	protein_coding
AT1G56550	RGXT3	RhamnoGalacturonan specific Xylosyltransferase 1 [Source:NCBI gene (formerly Entrezgene);Acc:842108]	protein_coding
AT1G56553	AT1G56553	defensin-like protein [Source:NCBI gene (formerly Entrezgene);Acc:3767470]	protein_coding
AT1G56555	AT1G56555	transmembrane protein [Source:NCBI gene (formerly Entrezgene);Acc:842109]	protein_coding
AT1G56600	GolS2	galactinol synthase 2 [Source:NCBI gene (formerly Entrezgene);Acc:842114]	protein_coding
AT1G56620	AT1G56620	Plant invertase/pectin methylesterase inhibitor superfamily protein [Source:NCBI gene (formerly Entrezgene);Acc:842117]	protein_coding
AT1G56630	AT1G56630	alpha/beta-Hydrolases superfamily protein [Source:NCBI gene (formerly Entrezgene);Acc:842118]	protein_coding
AT1G56650	PAP1	production of anthocyanin pigment 1 [Source:NCBI gene (formerly Entrezgene);Acc:842120]	protein_coding
AT1G56680	AT1G56680	Chitinase family protein [Source:NCBI gene (formerly Entrezgene);Acc:842124]	protein_coding
AT1G56710	AT1G56710	Pectin lyase-like superfamily protein [Source:NCBI gene (formerly Entrezgene);Acc:842127]	protein_coding
AT1G08147	AT1G08147	ncRNA [Source:NCBI gene (formerly Entrezgene);Acc:28716786]	long_noncoding_rna
AT1G57550	AT1G57550	Low temperature and salt responsive protein family [Source:NCBI gene (formerly Entrezgene);Acc:842130]	protein_coding
AT1G57565	AT1G57565	SWI-SNF-related chromatin binding protein [Source:NCBI gene (formerly Entrezgene);Acc:842132]	protein_coding
AT1G57570	AT1G57570	Mannose-binding lectin superfamily protein [Source:NCBI gene (formerly Entrezgene);Acc:842133]	protein_coding
AT1G57580	AT1G57580	F-box family protein [Source:NCBI gene (formerly Entrezgene);Acc:842134]	protein_coding
AT1G57650	AT1G57650	ATP binding protein [Source:NCBI gene (formerly Entrezgene);Acc:842141]	protein_coding
AT1G57670	AT1G57670	Toll-Interleukin-Resistance (TIR) domain family protein [Source:NCBI gene (formerly Entrezgene);Acc:842143]	protein_coding
AT1G57690	AT1G57690	F-box/RNI-like superfamily protein [Source:NCBI gene (formerly Entrezgene);Acc:842145]	protein_coding
AT1G57750	CYP96A15	cytochrome P450, family 96, subfamily A, polypeptide 15 [Source:NCBI gene (formerly Entrezgene);Acc:842150]	protein_coding
AT1G08177	AT1G08177	ncRNA [Source:NCBI gene (formerly Entrezgene);Acc:28716791]	long_noncoding_rna
AT1G57800	VIM5	zinc finger (C3HC4-type RING finger) family protein [Source:NCBI gene (formerly Entrezgene);Acc:842155]	protein_coding
AT1G57810	NA	NA	transposable_element_gene
AT1G57820	VIM1	Zinc finger (C3HC4-type RING finger) family protein [Source:NCBI gene (formerly Entrezgene);Acc:842157]	protein_coding
AT1G57830	AT1G57830	Toll-Interleukin-Resistance (TIR) domain family protein [Source:NCBI gene (formerly Entrezgene);Acc:842158]	protein_coding
AT1G08183	AT1G08183	ncRNA [Source:NCBI gene (formerly Entrezgene);Acc:28716792]	long_noncoding_rna
AT1G57835	AT1G57835	ncRNA [Source:NCBI gene (formerly Entrezgene);Acc:7922391]	other_rna
AT1G57850	AT1G57850	Toll-Interleukin-Resistance (TIR) domain family protein [Source:NCBI gene (formerly Entrezgene);Acc:842160]	protein_coding
AT1G58007	AT1G58007	multidrug resistance protein [Source:NCBI gene (formerly Entrezgene);Acc:5007813]	protein_coding
AT1G58037	AT1G58037	Cysteine/Histidine-rich C1 domain family protein [Source:NCBI gene (formerly Entrezgene);Acc:3767562]	protein_coding
AT1G58050	AT1G58050	RNA helicase family protein [Source:NCBI gene (formerly Entrezgene);Acc:842172]	protein_coding
AT1G58090	AT1G58090	F-box and associated interaction domains-containing protein [Source:NCBI gene (formerly Entrezgene);Acc:842176]	protein_coding
AT1G58170	AT1G58170	Disease resistance-responsive (dirigent-like protein) family protein [Source:NCBI gene (formerly Entrezgene);Acc:842184]	protein_coding
AT1G58190	RLP9	receptor like protein 9 [Source:NCBI gene (formerly Entrezgene);Acc:842186]	protein_coding
AT1G58225	AT1G58225		protein_coding
AT1G58260	CYP79C2	cytochrome p450 79c2 [Source:NCBI gene (formerly Entrezgene);Acc:842194]	protein_coding
AT1G58265	AT1G58265	Cytochrome P450 superfamily protein [Source:NCBI gene (formerly Entrezgene);Acc:842195]	protein_coding
AT1G58270	ZW9	TRAF-like family protein [Source:NCBI gene (formerly Entrezgene);Acc:842196]	protein_coding
AT1G08223	AT1G08223	ncRNA [Source:NCBI gene (formerly Entrezgene);Acc:28716799]	long_noncoding_rna
AT1G08227	AT1G08227	ncRNA [Source:NCBI gene (formerly Entrezgene);Acc:28716800]	long_noncoding_rna
AT1G58300	HO4	heme oxygenase 4 [Source:NCBI gene (formerly Entrezgene);Acc:842199]	protein_coding
AT1G58310	AT1G58310	F-box/RNI-like superfamily protein [Source:NCBI gene (formerly Entrezgene);Acc:842200]	protein_coding
AT1G58320	AT1G58320	PLAC8 family protein [Source:NCBI gene (formerly Entrezgene);Acc:842201]	protein_coding
AT1G58330	ZW2	transcription factor-like protein [Source:NCBI gene (formerly Entrezgene);Acc:842202]	protein_coding
AT1G08237	AT1G08237	ncRNA [Source:NCBI gene (formerly Entrezgene);Acc:28716801]	long_noncoding_rna
AT1G58340	ZF14	MATE efflux family protein [Source:NCBI gene (formerly Entrezgene);Acc:842203]	protein_coding
AT1G58360	AAP1	amino acid permease 1 [Source:NCBI gene (formerly Entrezgene);Acc:842205]	protein_coding
AT1G58390	AT1G58390	Disease resistance protein (CC-NBS-LRR class) family [Source:NCBI gene (formerly Entrezgene);Acc:842208]	protein_coding
AT1G58400	AT1G58400	Disease resistance protein (CC-NBS-LRR class) family [Source:NCBI gene (formerly Entrezgene);Acc:842209]	protein_coding
AT1G58410	AT1G58410	Disease resistance protein (CC-NBS-LRR class) family [Source:NCBI gene (formerly Entrezgene);Acc:842210]	protein_coding
AT1G58450	TPR6	Tetratricopeptide repeat (TPR)-like superfamily protein [Source:NCBI gene (formerly Entrezgene);Acc:842214]	protein_coding
AT1G58460	AT1G58460		protein_coding
AT1G58602	AT1G58602	LRR and NB-ARC domains-containing disease resistance protein [Source:NCBI gene (formerly Entrezgene);Acc:842220]	protein_coding
AT1G58561	NA	NA	transposable_element_gene
AT1G59470	AT1G59470	B-block-binding subunit of TFIIIC protein [Source:NCBI gene (formerly Entrezgene);Acc:28717380]	protein_coding
AT1G59500	GH3.4	Auxin-responsive GH3 family protein [Source:NCBI gene (formerly Entrezgene);Acc:842240]	protein_coding
AT1G59530	bZIP4	basic leucine-zipper 4 [Source:NCBI gene (formerly Entrezgene);Acc:842243]	protein_coding
AT1G59670	GSTU15	glutathione S-transferase TAU 15 [Source:NCBI gene (formerly Entrezgene);Acc:842257]	protein_coding
AT1G59675	AT1G59675	F-box family protein [Source:NCBI gene (formerly Entrezgene);Acc:842258]	protein_coding
AT1G59680	EDA1	F-box associated ubiquitination effector family protein [Source:NCBI gene (formerly Entrezgene);Acc:842259]	protein_coding
AT1G59690	AT1G59690	F-box associated ubiquitination effector family protein [Source:NCBI gene (formerly Entrezgene);Acc:842260]	protein_coding
AT1G59700	GSTU16	glutathione S-transferase TAU 16 [Source:NCBI gene (formerly Entrezgene);Acc:842261]	protein_coding
AT1G59722	AT1G59722		protein_coding
AT1G59723	AT1G59723		protein_coding
AT1G59724	AT1G59724		protein_coding
AT1G59725	AT1G59725	DNAJ heat shock family protein [Source:NCBI gene (formerly Entrezgene);Acc:842265]	protein_coding
AT1G59730	TH7	thioredoxin H-type 7 [Source:NCBI gene (formerly Entrezgene);Acc:842266]	protein_coding
AT1G59740	AT1G59740	Major facilitator superfamily protein [Source:NCBI gene (formerly Entrezgene);Acc:842267]	protein_coding
AT1G59780	AT1G59780	NB-ARC domain-containing disease resistance protein [Source:NCBI gene (formerly Entrezgene);Acc:842271]	protein_coding
AT1G59790	AT1G59790	Cullin family protein [Source:NCBI gene (formerly Entrezgene);Acc:842272]	protein_coding
AT1G59800	AT1G59800	Cullin family protein [Source:NCBI gene (formerly Entrezgene);Acc:842273]	protein_coding
AT1G08263	AT1G08263	ncRNA [Source:NCBI gene (formerly Entrezgene);Acc:28716805]	long_noncoding_rna
AT1G59950	AT1G59950	NAD(P)-linked oxidoreductase superfamily protein [Source:NCBI gene (formerly Entrezgene);Acc:842289]	protein_coding
AT1G59960	AT1G59960	NAD(P)-linked oxidoreductase superfamily protein [Source:NCBI gene (formerly Entrezgene);Acc:842290]	protein_coding
AT1G08277	AT1G08277	ncRNA [Source:NCBI gene (formerly Entrezgene);Acc:28716808]	long_noncoding_rna
AT1G08283	AT1G08283	ncRNA [Source:NCBI gene (formerly Entrezgene);Acc:28716809]	long_noncoding_rna
AT1G60050	UMAMIT35	Nodulin MtN21 /EamA-like transporter family protein [Source:NCBI gene (formerly Entrezgene);Acc:842299]	protein_coding
AT1G08297	AT1G08297	ncRNA [Source:NCBI gene (formerly Entrezgene);Acc:28716812]	long_noncoding_rna
AT1G60060	AT1G60060	Serine/threonine-protein kinase WNK (With No Lysine)-like protein [Source:NCBI gene (formerly Entrezgene);Acc:842300]	protein_coding
AT1G60090	BGLU4	beta glucosidase 4 [Source:NCBI gene (formerly Entrezgene);Acc:842304]	protein_coding
AT1G60095	AT1G60095	Mannose-binding lectin superfamily protein [Source:NCBI gene (formerly Entrezgene);Acc:842305]	protein_coding
AT1G60110	AT1G60110	Mannose-binding lectin superfamily protein [Source:NCBI gene (formerly Entrezgene);Acc:842306]	protein_coding
AT1G60120	NA	NA	transposable_element_gene
AT1G60130	AT1G60130	Mannose-binding lectin superfamily protein [Source:NCBI gene (formerly Entrezgene);Acc:842308]	protein_coding
AT1G60240	AT1G60240	NAC (No Apical Meristem) domain transcriptional regulator superfamily protein [Source:NCBI gene (formerly Entrezgene);Acc:842319]	protein_coding
AT1G60250	BBX26	B-box zinc finger family protein [Source:NCBI gene (formerly Entrezgene);Acc:842320]	protein_coding
AT1G60310	NA	NA	transposable_element_gene
AT1G60320	AT1G60320	Toll-Interleukin-Resistance (TIR) domain family protein [Source:NCBI gene (formerly Entrezgene);Acc:842327]	protein_coding
AT1G60340	AT1G60340	NAC (No Apical Meristem) domain transcriptional regulator superfamily protein [Source:NCBI gene (formerly Entrezgene);Acc:842329]	protein_coding
AT1G60350	NAC024	NAC domain containing protein 24 [Source:NCBI gene (formerly Entrezgene);Acc:842330]	protein_coding
AT1G60360	AT1G60360	RING/U-box superfamily protein [Source:NCBI gene (formerly Entrezgene);Acc:842331]	protein_coding
AT1G08313	AT1G08313	ncRNA [Source:NCBI gene (formerly Entrezgene);Acc:28716815]	long_noncoding_rna
AT1G60370	AT1G60370	F-box and associated interaction domains-containing protein [Source:NCBI gene (formerly Entrezgene);Acc:842332]	protein_coding
AT1G60380	AT1G60380	NAC (No Apical Meristem) domain transcriptional regulator superfamily protein [Source:NCBI gene (formerly Entrezgene);Acc:842333]	protein_coding
AT1G60390	PG1	polygalacturonase 1 [Source:NCBI gene (formerly Entrezgene);Acc:842334]	protein_coding
AT1G60400	AT1G60400	F-box/RNI-like superfamily protein [Source:NCBI gene (formerly Entrezgene);Acc:842335]	protein_coding
AT1G60410	AT1G60410	F-box family protein [Source:NCBI gene (formerly Entrezgene);Acc:842336]	protein_coding
AT1G60450	GolS7	galactinol synthase 7 [Source:NCBI gene (formerly Entrezgene);Acc:842340]	protein_coding
AT1G60470	GolS4	galactinol synthase 4 [Source:NCBI gene (formerly Entrezgene);Acc:842342]	protein_coding
AT1G60570	AT1G60570	Galactose oxidase/kelch repeat superfamily protein [Source:NCBI gene (formerly Entrezgene);Acc:842352]	protein_coding
AT1G60783	AT1G60783	cyclin-dependent kinase inhibitor SMR2-like protein [Source:NCBI gene (formerly Entrezgene);Acc:6240271]	protein_coding
AT1G60787	AT1G60787	cysteine/histidine-rich C1 domain protein [Source:NCBI gene (formerly Entrezgene);Acc:28717384]	protein_coding
AT1G60815	RALFL7	RALF-like 7 [Source:NCBI gene (formerly Entrezgene);Acc:5007822]	protein_coding
AT1G60830	AT1G60830	RNA-binding (RRM/RBD/RNP motifs) family protein [Source:NCBI gene (formerly Entrezgene);Acc:842376]	protein_coding
AT1G60950	FED A	2Fe-2S ferredoxin-like superfamily protein [Source:NCBI gene (formerly Entrezgene);Acc:842386]	protein_coding
AT1G60980	GA20OX4	gibberellin 20-oxidase 4 [Source:NCBI gene (formerly Entrezgene);Acc:842389]	protein_coding
AT1G60983	SCRL8	SCR-like 8 [Source:NCBI gene (formerly Entrezgene);Acc:3767591]	protein_coding
AT1G60985	SCRL6	SCR-like 6 [Source:NCBI gene (formerly Entrezgene);Acc:842390]	protein_coding
AT1G60986	SCRL4	SCR-like 4 [Source:NCBI gene (formerly Entrezgene);Acc:3767592]	protein_coding
AT1G61070	LCR66	low-molecular-weight cysteine-rich 66 [Source:NCBI gene (formerly Entrezgene);Acc:842399]	protein_coding
AT1G61080	AT1G61080	Hydroxyproline-rich glycoprotein family protein [Source:NCBI gene (formerly Entrezgene);Acc:842400]	protein_coding
AT1G61090	AT1G61090		protein_coding
AT1G61093	AT1G61093		protein_coding
AT1G61097	AT1G61097	Expressed protein [Source:NCBI gene (formerly Entrezgene);Acc:2745839]	protein_coding
AT1G61105	AT1G61105	Toll-Interleukin-Resistance (TIR) domain family protein [Source:NCBI gene (formerly Entrezgene);Acc:2745840]	protein_coding
AT1G61110	NAC025	NAC domain containing protein 25 [Source:NCBI gene (formerly Entrezgene);Acc:842404]	protein_coding
AT1G08357	AT1G08357	ncRNA [Source:NCBI gene (formerly Entrezgene);Acc:28716824]	long_noncoding_rna
AT1G61120	TPS04	terpene synthase 04 [Source:NCBI gene (formerly Entrezgene);Acc:842405]	protein_coding
AT1G61130	SCPL32	serine carboxypeptidase-like 32 [Source:NCBI gene (formerly Entrezgene);Acc:842406]	protein_coding
AT1G61226	ath-MIR846	ath-MIR846 [Source:miRBase;Acc:MI0005402]	mirna
AT1G61230	AT1G61230	Mannose-binding lectin superfamily protein [Source:NCBI gene (formerly Entrezgene);Acc:3767595]	protein_coding
AT1G61270	AT1G61270	Transmembrane amino acid transporter family protein [Source:NCBI gene (formerly Entrezgene);Acc:842421]	protein_coding
AT1G61320	AT1G61320	FBD / Leucine Rich Repeat domains containing protein [Source:NCBI gene (formerly Entrezgene);Acc:842426]	protein_coding
AT1G08383	AT1G08383	ncRNA [Source:NCBI gene (formerly Entrezgene);Acc:28716828]	long_noncoding_rna
AT1G61330	AT1G61330	FBD, F-box and Leucine Rich Repeat domains containing protein [Source:NCBI gene (formerly Entrezgene);Acc:842427]	protein_coding
AT1G61520	LHCA3	PSI type III chlorophyll a/b-binding protein [Source:NCBI gene (formerly Entrezgene);Acc:842446]	protein_coding
AT1G61540	AT1G61540	Galactose oxidase/kelch repeat superfamily protein [Source:NCBI gene (formerly Entrezgene);Acc:842448]	protein_coding
AT1G61563	RALFL8	ralf-like 8 [Source:NCBI gene (formerly Entrezgene);Acc:842451]	protein_coding
AT1G61565	AT1G61565		protein_coding
AT1G61566	RALFL9	ralf-like 9 [Source:NCBI gene (formerly Entrezgene);Acc:842452]	protein_coding
AT1G61590	AT1G61590	Protein kinase superfamily protein [Source:NCBI gene (formerly Entrezgene);Acc:842455]	protein_coding
AT1G08397	AT1G08397	ncRNA [Source:NCBI gene (formerly Entrezgene);Acc:28716831]	long_noncoding_rna
AT1G08403	AT1G08403	ncRNA [Source:NCBI gene (formerly Entrezgene);Acc:28716832]	long_noncoding_rna
AT1G08413	AT1G08413	ncRNA [Source:NCBI gene (formerly Entrezgene);Acc:28716833]	long_noncoding_rna
AT1G08417	AT1G08417	ncRNA [Source:NCBI gene (formerly Entrezgene);Acc:28716834]	long_noncoding_rna
AT1G61630	ENT7	equilibrative nucleoside transporter 7 [Source:NCBI gene (formerly Entrezgene);Acc:842459]	protein_coding
AT1G61660	AT1G61660	basic helix-loop-helix (bHLH) DNA-binding superfamily protein [Source:NCBI gene (formerly Entrezgene);Acc:842462]	protein_coding
AT1G61680	TPS14	terpene synthase 14 [Source:NCBI gene (formerly Entrezgene);Acc:842465]	protein_coding
AT1G61688	AT1G61688	Defensin-like (DEFL) family protein [Source:NCBI gene (formerly Entrezgene);Acc:3767601]	protein_coding
AT1G61700	AT1G61700	RNA polymerases N / 8 kDa subunit [Source:NCBI gene (formerly Entrezgene);Acc:842467]	protein_coding
AT1G61710	AT1G61710	Cysteine/Histidine-rich C1 domain family protein [Source:NCBI gene (formerly Entrezgene);Acc:842468]	protein_coding
AT1G61720	BAN	NAD(P)-binding Rossmann-fold superfamily protein [Source:NCBI gene (formerly Entrezgene);Acc:842469]	protein_coding
AT1G61750	AT1G61750	Receptor-like protein kinase-related family protein [Source:NCBI gene (formerly Entrezgene);Acc:842472]	protein_coding
AT1G61760	AT1G61760	Late embryosis abundant (LEA) hydroxyproline-rich glycoprotein family [Source:NCBI gene (formerly Entrezgene);Acc:842473]	protein_coding
AT1G61810	BGLU45	beta-glucosidase 45 [Source:NCBI gene (formerly Entrezgene);Acc:842478]	protein_coding
AT1G08433	AT1G08433	ncRNA [Source:NCBI gene (formerly Entrezgene);Acc:28716836]	long_noncoding_rna
AT1G08437	AT1G08437	ncRNA [Source:NCBI gene (formerly Entrezgene);Acc:28716837]	long_noncoding_rna
AT1G61820	BGLU46	beta glucosidase 46 [Source:NCBI gene (formerly Entrezgene);Acc:842479]	protein_coding
AT1G61840	AT1G61840	Cysteine/Histidine-rich C1 domain family protein [Source:NCBI gene (formerly Entrezgene);Acc:842481]	protein_coding
AT1G61920	AT1G61920	transmembrane protein [Source:NCBI gene (formerly Entrezgene);Acc:842487]	protein_coding
AT1G08447	AT1G08447	ncRNA [Source:NCBI gene (formerly Entrezgene);Acc:28716839]	long_noncoding_rna
AT1G62030	AT1G62030	Cysteine/Histidine-rich C1 domain family protein [Source:NCBI gene (formerly Entrezgene);Acc:842498]	protein_coding
AT1G09725	NA	NA	novel_transcribed_region
AT1G62070	AT1G62070		protein_coding
AT1G62075	NA	NA	transposable_element_gene
AT1G62160	AT1G62160	Serine protease inhibitor (SERPIN) family protein [Source:NCBI gene (formerly Entrezgene);Acc:3767608]	protein_coding
AT1G62210	AT1G62210		protein_coding
AT1G62220	AT1G62220	transmembrane protein [Source:NCBI gene (formerly Entrezgene);Acc:842518]	protein_coding
AT1G08483	AT1G08483	ncRNA [Source:NCBI gene (formerly Entrezgene);Acc:28716845]	long_noncoding_rna
AT1G62225	AT1G62225	transmembrane protein [Source:NCBI gene (formerly Entrezgene);Acc:842519]	protein_coding
AT1G62230	NA	NA	transposable_element_gene
AT1G62262	SLAH4	SLAC1 homologue 4 [Source:NCBI gene (formerly Entrezgene);Acc:5007829]	protein_coding
AT1G08487	AT1G08487	ncRNA [Source:NCBI gene (formerly Entrezgene);Acc:28716846]	long_noncoding_rna
AT1G62270	AT1G62270	F-box and associated interaction domains-containing protein [Source:NCBI gene (formerly Entrezgene);Acc:842524]	protein_coding
AT1G62280	SLAH1	SLAC1 homologue 1 [Source:NCBI gene (formerly Entrezgene);Acc:842525]	protein_coding
AT1G62290	AT1G62290	Saposin-like aspartyl protease family protein [Source:NCBI gene (formerly Entrezgene);Acc:842526]	protein_coding
AT1G62300	WRKY6	WRKY family transcription factor [Source:NCBI gene (formerly Entrezgene);Acc:842527]	protein_coding
AT1G62333	AT1G62333		protein_coding
AT1G62340	ALE1	PA-domain containing subtilase family protein [Source:NCBI gene (formerly Entrezgene);Acc:842532]	protein_coding
AT1G62360	STM	KNOX/ELK homeobox transcription factor [Source:NCBI gene (formerly Entrezgene);Acc:842534]	protein_coding
AT1G08517	AT1G08517	ncRNA [Source:NCBI gene (formerly Entrezgene);Acc:28716852]	long_noncoding_rna
AT1G62410	AT1G62410	MIF4G domain-containing protein [Source:NCBI gene (formerly Entrezgene);Acc:842539]	protein_coding
AT1G62420	AT1G62420	DUF506 family protein (DUF506) [Source:NCBI gene (formerly Entrezgene);Acc:842540]	protein_coding
AT1G62440	LRX2	leucine-rich repeat/extensin 2 [Source:NCBI gene (formerly Entrezgene);Acc:842542]	protein_coding
AT1G62450	AT1G62450	Immunoglobulin E-set superfamily protein [Source:NCBI gene (formerly Entrezgene);Acc:842543]	protein_coding
AT1G62500	AT1G62500	Bifunctional inhibitor/lipid-transfer protein/seed storage 2S albumin superfamily protein [Source:NCBI gene (formerly Entrezgene);Acc:842547]	protein_coding
AT1G62510	AT1G62510	Bifunctional inhibitor/lipid-transfer protein/seed storage 2S albumin superfamily protein [Source:NCBI gene (formerly Entrezgene);Acc:842548]	protein_coding
AT1G62515	AT1G62515	transmembrane protein [Source:NCBI gene (formerly Entrezgene);Acc:28717388]	protein_coding
AT1G62530	AT1G62530		protein_coding
AT1G62540	FMO GS-OX2	flavin-monooxygenase glucosinolate S-oxygenase 2 [Source:NCBI gene (formerly Entrezgene);Acc:842551]	protein_coding
AT1G09735	NA	NA	novel_transcribed_region
AT1G62560	FMO GS-OX3	flavin-monooxygenase glucosinolate S-oxygenase 3 [Source:NCBI gene (formerly Entrezgene);Acc:842553]	protein_coding
AT1G62570	FMO GS-OX4	flavin-monooxygenase glucosinolate S-oxygenase 4 [Source:NCBI gene (formerly Entrezgene);Acc:842554]	protein_coding
AT1G62660	AT1G62660	Glycosyl hydrolases family 32 protein [Source:NCBI gene (formerly Entrezgene);Acc:842563]	protein_coding
AT1G62695	NA	NA	transposable_element_gene
AT1G62700	ANAC026	NAC (No apical meristem) domain transcriptional regulator superfamily protein [Source:NCBI gene (formerly Entrezgene);Acc:842568]	protein_coding
AT1G08553	AT1G08553	ncRNA [Source:NCBI gene (formerly Entrezgene);Acc:28716858]	long_noncoding_rna
AT1G62710	BETA-VPE	beta vacuolar processing enzyme [Source:NCBI gene (formerly Entrezgene);Acc:842569]	protein_coding
AT1G62760	AT1G62760	Plant invertase/pectin methylesterase inhibitor superfamily protein [Source:NCBI gene (formerly Entrezgene);Acc:842574]	protein_coding
AT1G62770	AT1G62770	Plant invertase/pectin methylesterase inhibitor superfamily protein [Source:NCBI gene (formerly Entrezgene);Acc:842576]	protein_coding
AT1G62800	ASP4	aspartate aminotransferase 4 [Source:NCBI gene (formerly Entrezgene);Acc:842579]	protein_coding
AT1G62810	CuAO1	Copper amine oxidase family protein [Source:NCBI gene (formerly Entrezgene);Acc:842580]	protein_coding
AT1G62940	ACOS5	acyl-CoA synthetase 5 [Source:NCBI gene (formerly Entrezgene);Acc:842596]	protein_coding
AT1G62975	AT1G62975	basic helix-loop-helix (bHLH) DNA-binding superfamily protein [Source:NCBI gene (formerly Entrezgene);Acc:842600]	protein_coding
AT1G62980	EXPA18	expansin A18 [Source:NCBI gene (formerly Entrezgene);Acc:842601]	protein_coding
AT1G62981	AT1G62981	transmembrane protein, putative (DUF1191) [Source:NCBI gene (formerly Entrezgene);Acc:6240864]	protein_coding
AT1G62990	KNAT7	homeobox knotted-like protein [Source:NCBI gene (formerly Entrezgene);Acc:842602]	protein_coding
AT1G08587	AT1G08587	ncRNA [Source:NCBI gene (formerly Entrezgene);Acc:28716865]	long_noncoding_rna
AT1G63030	ddf2	Integrase-type DNA-binding superfamily protein [Source:NCBI gene (formerly Entrezgene);Acc:842606]	protein_coding
AT1G63055	AT1G63055	transmembrane protein [Source:NCBI gene (formerly Entrezgene);Acc:2745845]	protein_coding
AT1G63057	AT1G63057	transmembrane protein [Source:NCBI gene (formerly Entrezgene);Acc:6240995]	protein_coding
AT1G63060	AT1G63060	ribosome biosis NEP1-like protein [Source:NCBI gene (formerly Entrezgene);Acc:842609]	protein_coding
AT1G63070	AT1G63070	pentatricopeptide (PPR) repeat-containing protein [Source:NCBI gene (formerly Entrezgene);Acc:842610]	protein_coding
AT1G63105	AT1G63105		protein_coding
AT1G63140	AT1G63140	O-methyltransferase family protein [Source:NCBI gene (formerly Entrezgene);Acc:842618]	protein_coding
AT1G63190	AT1G63190	Cystatin/monellin superfamily protein [Source:NCBI gene (formerly Entrezgene);Acc:842623]	protein_coding
AT1G63200	AT1G63200	Cystatin/monellin superfamily protein [Source:NCBI gene (formerly Entrezgene);Acc:842624]	protein_coding
AT1G63205	AT1G63205	Cystatin/monellin superfamily protein [Source:NCBI gene (formerly Entrezgene);Acc:842625]	protein_coding
AT1G63206	AT1G63206	Cystatin/monellin superfamily protein [Source:NCBI gene (formerly Entrezgene);Acc:6240931]	protein_coding
AT1G63210	AT1G63210	Transcription elongation factor Spt6 [Source:NCBI gene (formerly Entrezgene);Acc:842626]	protein_coding
AT1G63245	CLE14	CLAVATA3/ESR-RELATED 14 [Source:NCBI gene (formerly Entrezgene);Acc:28717391]	protein_coding
AT1G63295	AT1G63295	Remorin family protein [Source:NCBI gene (formerly Entrezgene);Acc:10723038]	protein_coding
AT1G63410	AT1G63410	LURP-one-like protein (DUF567) [Source:NCBI gene (formerly Entrezgene);Acc:842647]	protein_coding
AT1G63440	HMA5	heavy metal atpase 5 [Source:NCBI gene (formerly Entrezgene);Acc:842650]	protein_coding
AT1G63450	RHS8	root hair specific 8 [Source:NCBI gene (formerly Entrezgene);Acc:842651]	protein_coding
AT1G63580	AT1G63580	Receptor-like protein kinase-related family protein [Source:NCBI gene (formerly Entrezgene);Acc:842663]	protein_coding
AT1G63590	AT1G63590	Receptor-like protein kinase-related family protein [Source:NCBI gene (formerly Entrezgene);Acc:842664]	protein_coding
AT1G63600	AT1G63600	Receptor-like protein kinase-related family protein [Source:NCBI gene (formerly Entrezgene);Acc:842665]	protein_coding
AT1G63650	EGL3	basic helix-loop-helix (bHLH) DNA-binding superfamily protein [Source:NCBI gene (formerly Entrezgene);Acc:842669]	protein_coding
AT1G63710	CYP86A7	cytochrome P450, family 86, subfamily A, polypeptide 7 [Source:NCBI gene (formerly Entrezgene);Acc:842675]	protein_coding
AT1G63910	AtMYB103	myb domain protein 103 [Source:NCBI gene (formerly Entrezgene);Acc:842694]	protein_coding
AT1G63930	ROH1	from the Czech 'roh' meaning 'corner' [Source:NCBI gene (formerly Entrezgene);Acc:842696]	protein_coding
AT1G64000	WRKY56	WRKY DNA-binding protein 56 [Source:NCBI gene (formerly Entrezgene);Acc:842703]	protein_coding
AT1G64010	AT1G64010	Serine protease inhibitor (SERPIN) family protein [Source:NCBI gene (formerly Entrezgene);Acc:842704]	protein_coding
AT1G64030	SRP3	serpin 3 [Source:NCBI gene (formerly Entrezgene);Acc:842706]	protein_coding
AT1G64060	RBOH F	respiratory burst oxidase protein F [Source:NCBI gene (formerly Entrezgene);Acc:842710]	protein_coding
AT1G64070	RLM1	Disease resistance protein (TIR-NBS-LRR class) family [Source:NCBI gene (formerly Entrezgene);Acc:842711]	protein_coding
AT1G64100	AT1G64100	pentatricopeptide (PPR) repeat-containing protein [Source:NCBI gene (formerly Entrezgene);Acc:842714]	protein_coding
AT1G64110	DAA1	P-loop containing nucleoside triphosphate hydrolases superfamily protein [Source:NCBI gene (formerly Entrezgene);Acc:842716]	protein_coding
AT1G64160	DIR5	Disease resistance-responsive (dirigent-like protein) family protein [Source:NCBI gene (formerly Entrezgene);Acc:842720]	protein_coding
AT1G64235	AT1G64235	Bifunctional inhibitor/lipid-transfer protein/seed storage 2S albumin superfamily protein [Source:NCBI gene (formerly Entrezgene);Acc:2745849]	protein_coding
AT1G64240	NA	NA	transposable_element_gene
AT1G64255	AT1G64255	MuDR family transposase [Source:NCBI gene (formerly Entrezgene);Acc:2745850]	protein_coding
AT1G64290	AT1G64290	F-box protein-like protein [Source:NCBI gene (formerly Entrezgene);Acc:842734]	protein_coding
AT1G64295	AT1G64295	F-box associated ubiquitination effector family protein [Source:NCBI gene (formerly Entrezgene);Acc:842735]	protein_coding
AT1G64340	AT1G64340	Serine/Threonine-kinase [Source:NCBI gene (formerly Entrezgene);Acc:842740]	protein_coding
AT1G64370	AT1G64370	filaggrin-like protein [Source:NCBI gene (formerly Entrezgene);Acc:842744]	protein_coding
AT1G64405	AT1G64405		protein_coding
AT1G64480	CBL8	calcineurin B-like protein 8 [Source:NCBI gene (formerly Entrezgene);Acc:842756]	protein_coding
AT1G08683	AT1G08683	ncRNA [Source:NCBI gene (formerly Entrezgene);Acc:28716884]	long_noncoding_rna
AT1G08677	AT1G08677	ncRNA [Source:NCBI gene (formerly Entrezgene);Acc:28716883]	long_noncoding_rna
AT1G08687	NA	NA	novel_transcribed_region
AT1G08697	AT1G08697	ncRNA [Source:NCBI gene (formerly Entrezgene);Acc:28716886]	long_noncoding_rna
AT1G64540	AT1G64540	F-box/FBD-like domains containing protein [Source:NCBI gene (formerly Entrezgene);Acc:842762]	protein_coding
AT1G64584	AT1G64584		protein_coding
AT1G64590	AT1G64590	NAD(P)-binding Rossmann-fold superfamily protein [Source:NCBI gene (formerly Entrezgene);Acc:842767]	protein_coding
AT1G64618	AT1G64618	ncRNA [Source:NCBI gene (formerly Entrezgene);Acc:6240506]	other_rna
AT1G64620	AT1G64620	Dof-type zinc finger DNA-binding family protein [Source:NCBI gene (formerly Entrezgene);Acc:842770]	protein_coding
AT1G08717	AT1G08717	ncRNA [Source:NCBI gene (formerly Entrezgene);Acc:28716890]	long_noncoding_rna
AT1G64660	MGL	methionine gamma-lyase [Source:NCBI gene (formerly Entrezgene);Acc:842774]	protein_coding
AT1G64670	BDG1	alpha/beta-Hydrolases superfamily protein [Source:NCBI gene (formerly Entrezgene);Acc:842775]	protein_coding
AT1G64700	AT1G64700	DUF4228 domain protein [Source:NCBI gene (formerly Entrezgene);Acc:842778]	protein_coding
AT1G64720	CP5	Polyketide cyclase/dehydrase and lipid transport superfamily protein [Source:NCBI gene (formerly Entrezgene);Acc:842780]	protein_coding
AT1G64780	AMT1;2	ammonium transporter 1;2 [Source:NCBI gene (formerly Entrezgene);Acc:842786]	protein_coding
AT1G64800	AT1G64800	DNA binding / transcription factor [Source:NCBI gene (formerly Entrezgene);Acc:28717398]	protein_coding
AT1G64870	AT1G64870		protein_coding
AT1G64900	CYP89A2	cytochrome P450, family 89, subfamily A, polypeptide 2 [Source:NCBI gene (formerly Entrezgene);Acc:842798]	protein_coding
AT1G64910	AT1G64910	UDP-Glycosyltransferase superfamily protein [Source:NCBI gene (formerly Entrezgene);Acc:842799]	protein_coding
AT1G64920	AT1G64920	UDP-Glycosyltransferase superfamily protein [Source:NCBI gene (formerly Entrezgene);Acc:842800]	protein_coding
AT1G64930	CYP89A7	cytochrome P450, family 87, subfamily A, polypeptide 7 [Source:NCBI gene (formerly Entrezgene);Acc:842801]	protein_coding
AT1G64940	CYP89A6	cytochrome P450, family 87, subfamily A, polypeptide 6 [Source:NCBI gene (formerly Entrezgene);Acc:842802]	protein_coding
AT1G65050	AT1G65050	TRAF-like superfamily protein [Source:NCBI gene (formerly Entrezgene);Acc:842813]	protein_coding
AT1G65060	4CL3	4-coumarate:CoA ligase 3 [Source:NCBI gene (formerly Entrezgene);Acc:842814]	protein_coding
AT1G65113	SCRL2	SCR-like 2 [Source:NCBI gene (formerly Entrezgene);Acc:3767635]	protein_coding
AT1G65150	AT1G65150	TRAF-like family protein [Source:NCBI gene (formerly Entrezgene);Acc:842822]	protein_coding
AT1G65180	AT1G65180	Cysteine/Histidine-rich C1 domain family protein [Source:NCBI gene (formerly Entrezgene);Acc:842825]	protein_coding
AT1G65200	AT1G65200	Ubiquitin carboxyl-terminal hydrolase-related protein [Source:NCBI gene (formerly Entrezgene);Acc:842827]	protein_coding
AT1G65210	AT1G65210	Galactose-binding protein [Source:NCBI gene (formerly Entrezgene);Acc:842828]	protein_coding
AT1G65300	AGL38	AGAMOUS-like 38 [Source:NCBI gene (formerly Entrezgene);Acc:842838]	protein_coding
AT1G65310	XTH17	xyloglucan endotransglucosylase/hydrolase 17 [Source:NCBI gene (formerly Entrezgene);Acc:842839]	protein_coding
AT1G65330	PHE1	MADS-box transcription factor family protein [Source:NCBI gene (formerly Entrezgene);Acc:842841]	protein_coding
AT1G65340	CYP96A3	cytochrome P450, family 96, subfamily A, polypeptide 3 [Source:NCBI gene (formerly Entrezgene);Acc:842842]	protein_coding
AT1G65342	AT1G65342	transmembrane protein [Source:NCBI gene (formerly Entrezgene);Acc:842843]	protein_coding
AT1G65352	AT1G65352	Putative membrane lipoprotein [Source:NCBI gene (formerly Entrezgene);Acc:3767638]	protein_coding
AT1G65360	AGL23	AGAMOUS-like 23 [Source:NCBI gene (formerly Entrezgene);Acc:842846]	protein_coding
AT1G65390	PP2-A5	phloem protein 2 A5 [Source:NCBI gene (formerly Entrezgene);Acc:842851]	protein_coding
AT1G65450	GLC	HXXXD-type acyl-transferase family protein [Source:NCBI gene (formerly Entrezgene);Acc:842857]	protein_coding
AT1G65480	FT	PEBP (phosphatidylethanolamine-binding protein) family protein [Source:NCBI gene (formerly Entrezgene);Acc:842859]	protein_coding
AT1G08757	AT1G08757	ncRNA [Source:NCBI gene (formerly Entrezgene);Acc:28716898]	long_noncoding_rna
AT1G65481	AT1G65481	transmembrane protein [Source:NCBI gene (formerly Entrezgene);Acc:6241153]	protein_coding
AT1G65483	AT1G65483		protein_coding
AT1G08763	AT1G08763	ncRNA [Source:NCBI gene (formerly Entrezgene);Acc:28716899]	long_noncoding_rna
AT1G65500	AT1G65500	transmembrane protein [Source:NCBI gene (formerly Entrezgene);Acc:842862]	protein_coding
AT1G65510	AT1G65510	transmembrane protein [Source:NCBI gene (formerly Entrezgene);Acc:842863]	protein_coding
AT1G65570	AT1G65570	Pectin lyase-like superfamily protein [Source:NCBI gene (formerly Entrezgene);Acc:842868]	protein_coding
AT1G08767	AT1G08767	ncRNA [Source:NCBI gene (formerly Entrezgene);Acc:28716901]	long_noncoding_rna
AT1G65620	AS2	Lateral organ boundaries (LOB) domain family protein [Source:NCBI gene (formerly Entrezgene);Acc:842873]	protein_coding
AT1G65630	DEG3	DegP protease 3 [Source:NCBI gene (formerly Entrezgene);Acc:842874]	protein_coding
AT1G65640	DEG4	DegP protease 4 [Source:NCBI gene (formerly Entrezgene);Acc:842875]	protein_coding
AT1G65670	CYP702A1	cytochrome P450, family 702, subfamily A, polypeptide 1 [Source:NCBI gene (formerly Entrezgene);Acc:842878]	protein_coding
AT1G65680	EXPB2	expansin B2 [Source:NCBI gene (formerly Entrezgene);Acc:842879]	protein_coding
AT1G65681	EXPB6	beta expansin 6 [Source:NCBI gene (formerly Entrezgene);Acc:6240766]	protein_coding
AT1G65690	AT1G65690	Late embryosis abundant (LEA) hydroxyproline-rich glycoprotein family [Source:NCBI gene (formerly Entrezgene);Acc:842880]	protein_coding
AT1G65730	YSL7	YELLOW STRIPE like 7 [Source:NCBI gene (formerly Entrezgene);Acc:842884]	protein_coding
AT1G65735	AT1G65735	ascorbic acid mannose pathway regulator [Source:NCBI gene (formerly Entrezgene);Acc:28717402]	protein_coding
AT1G08773	AT1G08773	ncRNA [Source:NCBI gene (formerly Entrezgene);Acc:28716902]	long_noncoding_rna
AT1G65740	UCL1	ascorbic acid mannose pathway regulator (DUF295) [Source:NCBI gene (formerly Entrezgene);Acc:842885]	protein_coding
AT1G65750	NA	NA	transposable_element_gene
AT1G65760	AT1G65760	ascorbic acid mannose pathway regulator (DUF295) [Source:NCBI gene (formerly Entrezgene);Acc:842887]	protein_coding
AT1G65770	AMR1	ascorbic acid mannose pathway regulator 1 [Source:NCBI gene (formerly Entrezgene);Acc:842888]	protein_coding
AT1G65780	AT1G65780	P-loop containing nucleoside triphosphate hydrolases superfamily protein [Source:NCBI gene (formerly Entrezgene);Acc:842889]	protein_coding
AT1G65850	AT1G65850	Disease resistance protein (TIR-NBS-LRR class) family [Source:NCBI gene (formerly Entrezgene);Acc:842896]	protein_coding
AT1G65860	FMO GS-OX1	flavin-monooxygenase glucosinolate S-oxygenase 1 [Source:NCBI gene (formerly Entrezgene);Acc:842897]	protein_coding
AT1G65870	AT1G65870	Disease resistance-responsive (dirigent-like protein) family protein [Source:NCBI gene (formerly Entrezgene);Acc:842898]	protein_coding
AT1G65880	BZO1	benzoyloxyglucosinolate 1 [Source:NCBI gene (formerly Entrezgene);Acc:842900]	protein_coding
AT1G65890	AAE12	acyl activating enzyme 12 [Source:NCBI gene (formerly Entrezgene);Acc:842901]	protein_coding
AT1G65910	NAC028	NAC domain containing protein 28 [Source:NCBI gene (formerly Entrezgene);Acc:842903]	protein_coding
AT1G65985	AT1G65985	transmembrane protein, putative (DUF247) [Source:NCBI gene (formerly Entrezgene);Acc:842911]	protein_coding
AT1G65990	AT1G65990	type 2 peroxiredoxin-related / thiol specific antioxidant / mal allergen family protein [Source:NCBI gene (formerly Entrezgene);Acc:842912]	protein_coding
AT1G66000	AT1G66000		protein_coding
AT1G08807	AT1G08807	ncRNA [Source:NCBI gene (formerly Entrezgene);Acc:28716913]	long_noncoding_rna
AT1G66020	AT1G66020	Terpenoid cyclases/Protein prenyltransferases superfamily protein [Source:NCBI gene (formerly Entrezgene);Acc:842915]	protein_coding
AT1G66030	CYP96A14P	cytochrome P450, family 96, subfamily A, polypeptide 14 pseudo [Source:NCBI gene (formerly Entrezgene);Acc:842916]	protein_coding
AT1G66045	AT1G66045	reverse transcriptase-like protein [Source:NCBI gene (formerly Entrezgene);Acc:842918]	protein_coding
AT1G66090	AT1G66090	Disease resistance protein (TIR-NBS class) [Source:NCBI gene (formerly Entrezgene);Acc:842923]	protein_coding
AT1G66100	AT1G66100	Plant thionin [Source:NCBI gene (formerly Entrezgene);Acc:842924]	protein_coding
AT1G66110	AT1G66110		protein_coding
AT1G66120	AAE11	AMP-dependent synthetase and ligase family protein [Source:NCBI gene (formerly Entrezgene);Acc:842926]	protein_coding
AT1G66140	ZFP4	zinc finger protein 4 [Source:NCBI gene (formerly Entrezgene);Acc:842928]	protein_coding
AT1G66190	AT1G66190		protein_coding
AT1G66210	AT1G66210	Subtilisin-like serine endopeptidase family protein [Source:NCBI gene (formerly Entrezgene);Acc:842936]	protein_coding
AT1G66220	AT1G66220	Subtilase family protein [Source:NCBI gene (formerly Entrezgene);Acc:842937]	protein_coding
AT1G08817	AT1G08817	ncRNA [Source:NCBI gene (formerly Entrezgene);Acc:28716916]	long_noncoding_rna
AT1G66235	AT1G66235	no-apical-meristem-associated carboxy-terminal domain protein [Source:NCBI gene (formerly Entrezgene);Acc:842939]	protein_coding
AT1G66245	AT1G66245		protein_coding
AT1G66270	BGLU21	Glycosyl hydrolase superfamily protein [Source:NCBI gene (formerly Entrezgene);Acc:842944]	protein_coding
AT1G66280	BGLU22	Glycosyl hydrolase superfamily protein [Source:NCBI gene (formerly Entrezgene);Acc:842945]	protein_coding
AT1G08827	AT1G08827	ncRNA [Source:NCBI gene (formerly Entrezgene);Acc:28716919]	long_noncoding_rna
AT1G66290	AT1G66290	F-box/RNI-like superfamily protein [Source:NCBI gene (formerly Entrezgene);Acc:842946]	protein_coding
AT1G66300	AT1G66300	F-box/RNI-like/FBD-like domains-containing protein [Source:NCBI gene (formerly Entrezgene);Acc:842947]	protein_coding
AT1G09805	NA	NA	novel_transcribed_region
AT1G08833	AT1G08833	ncRNA [Source:NCBI gene (formerly Entrezgene);Acc:28716920]	long_noncoding_rna
AT1G66310	AT1G66310	F-box/RNI-like/FBD-like domains-containing protein [Source:NCBI gene (formerly Entrezgene);Acc:842948]	protein_coding
AT1G66320	AT1G66320	F-box/RNI-like superfamily protein [Source:NCBI gene (formerly Entrezgene);Acc:842949]	protein_coding
AT1G66360	AT1G66360	Calcium-dependent lipid-binding (CaLB domain) family protein [Source:NCBI gene (formerly Entrezgene);Acc:842954]	protein_coding
AT1G66370	MYB113	myb domain protein 113 [Source:NCBI gene (formerly Entrezgene);Acc:842955]	protein_coding
AT1G66380	MYB114	myb domain protein 114 [Source:NCBI gene (formerly Entrezgene);Acc:842956]	protein_coding
AT1G66390	MYB90	myb domain protein 90 [Source:NCBI gene (formerly Entrezgene);Acc:842957]	protein_coding
AT1G66400	CML23	calmodulin like 23 [Source:NCBI gene (formerly Entrezgene);Acc:842958]	protein_coding
AT1G66420	AT1G66420	DNA-binding storekeeper protein-related transcriptional regulator [Source:NCBI gene (formerly Entrezgene);Acc:842960]	protein_coding
AT1G66440	AT1G66440	Cysteine/Histidine-rich C1 domain family protein [Source:NCBI gene (formerly Entrezgene);Acc:842962]	protein_coding
AT1G66450	AT1G66450	Cysteine/Histidine-rich C1 domain family protein [Source:NCBI gene (formerly Entrezgene);Acc:842963]	protein_coding
AT1G66470	RHD6	ROOT HAIR DEFECTIVE6 [Source:NCBI gene (formerly Entrezgene);Acc:842965]	protein_coding
AT1G66480	AT1G66480	plastid movement impaired 2 [Source:NCBI gene (formerly Entrezgene);Acc:842966]	protein_coding
AT1G66490	AT1G66490	F-box and associated interaction domains-containing protein [Source:NCBI gene (formerly Entrezgene);Acc:842967]	protein_coding
AT1G66630	AT1G66630	Protein with RING/U-box and TRAF-like domain [Source:NCBI gene (formerly Entrezgene);Acc:842981]	protein_coding
AT1G66650	AT1G66650	Protein with RING/U-box and TRAF-like domain [Source:NCBI gene (formerly Entrezgene);Acc:842983]	protein_coding
AT1G66690	AT1G66690	S-adenosyl-L-methionine-dependent methyltransferases superfamily protein [Source:NCBI gene (formerly Entrezgene);Acc:842987]	protein_coding
AT1G66700	PXMT1	S-adenosyl-L-methionine-dependent methyltransferases superfamily protein [Source:NCBI gene (formerly Entrezgene);Acc:842988]	protein_coding
AT1G66720	AT1G66720	S-adenosyl-L-methionine-dependent methyltransferases superfamily protein [Source:NCBI gene (formerly Entrezgene);Acc:842990]	protein_coding
AT1G66725	ath-MIR163	ath-MIR163 [Source:miRBase;Acc:MI0000196]	mirna
AT1G66760	AT1G66760	MATE efflux family protein [Source:NCBI gene (formerly Entrezgene);Acc:842994]	protein_coding
AT1G66770	SWEET6	Nodulin MtN3 family protein [Source:NCBI gene (formerly Entrezgene);Acc:842995]	protein_coding
AT1G66780	AT1G66780	MATE efflux family protein [Source:NCBI gene (formerly Entrezgene);Acc:842996]	protein_coding
AT1G08847	AT1G08847	ncRNA [Source:NCBI gene (formerly Entrezgene);Acc:28716923]	long_noncoding_rna
AT1G66800	AT1G66800	NAD(P)-binding Rossmann-fold superfamily protein [Source:NCBI gene (formerly Entrezgene);Acc:842998]	protein_coding
AT1G66850	AT1G66850	Bifunctional inhibitor/lipid-transfer protein/seed storage 2S albumin superfamily protein [Source:NCBI gene (formerly Entrezgene);Acc:843003]	protein_coding
AT1G66852	AT1G66852	Carbohydrate-binding X8 domain superfamily protein [Source:NCBI gene (formerly Entrezgene);Acc:6240329]	protein_coding
AT1G66855	AT1G66855	Carbohydrate-binding X8 domain superfamily protein [Source:NCBI gene (formerly Entrezgene);Acc:3767652]	protein_coding
AT1G66860	AT1G66860	Class I glutamine amidotransferase-like superfamily protein [Source:NCBI gene (formerly Entrezgene);Acc:843004]	protein_coding
AT1G66870	AT1G66870	Carbohydrate-binding X8 domain superfamily protein [Source:NCBI gene (formerly Entrezgene);Acc:843005]	protein_coding
AT1G08853	AT1G08853	ncRNA [Source:NCBI gene (formerly Entrezgene);Acc:28716924]	antisense_long_noncoding_rna
AT1G66880	AT1G66880	Protein kinase superfamily protein [Source:NCBI gene (formerly Entrezgene);Acc:843006]	protein_coding
AT1G66950	ABCG39	pleiotropic drug resistance 11 [Source:NCBI gene (formerly Entrezgene);Acc:843013]	protein_coding
AT1G66960	LUP5	Terpenoid cyclases family protein [Source:NCBI gene (formerly Entrezgene);Acc:843014]	protein_coding
AT1G67000	AT1G67000	Protein kinase superfamily protein [Source:NCBI gene (formerly Entrezgene);Acc:843018]	protein_coding
AT1G67025	AT1G67025	wall-associated receptor kinase carboxy-terminal protein [Source:NCBI gene (formerly Entrezgene);Acc:843021]	protein_coding
AT1G67030	ZFP6	zinc finger protein 6 [Source:NCBI gene (formerly Entrezgene);Acc:843022]	protein_coding
AT1G08893	AT1G08893	ncRNA [Source:NCBI gene (formerly Entrezgene);Acc:28716935]	long_noncoding_rna
AT1G08897	AT1G08897	ncRNA [Source:NCBI gene (formerly Entrezgene);Acc:28716937]	long_noncoding_rna
AT1G67090	RBCS1A	ribulose bisphosphate carboxylase small chain 1A [Source:NCBI gene (formerly Entrezgene);Acc:843029]	protein_coding
AT1G67100	LBD40	LOB domain-containing protein 40 [Source:NCBI gene (formerly Entrezgene);Acc:843030]	protein_coding
AT1G67105	AT1G67105	ncRNA [Source:NCBI gene (formerly Entrezgene);Acc:6240510]	other_rna
AT1G67110	CYP735A2	cytochrome P450, family 735, subfamily A, polypeptide 2 [Source:NCBI gene (formerly Entrezgene);Acc:843031]	protein_coding
AT1G67130	AT1G67130	F-box family protein [Source:NCBI gene (formerly Entrezgene);Acc:843033]	protein_coding
AT1G08903	AT1G08903	ncRNA [Source:NCBI gene (formerly Entrezgene);Acc:28716938]	long_noncoding_rna
AT1G67148	AT1G67148		protein_coding
AT1G67150	AT1G67150	transmembrane protein, putative (DUF247) [Source:NCBI gene (formerly Entrezgene);Acc:843035]	protein_coding
AT1G67160	AT1G67160	F-box/kelch-repeat protein, putative (DUF295) [Source:NCBI gene (formerly Entrezgene);Acc:843036]	protein_coding
AT1G67260	TCP1	TCP family transcription factor [Source:NCBI gene (formerly Entrezgene);Acc:3767658]	protein_coding
AT1G08917	NA	NA	novel_transcribed_region
AT1G08923	AT1G08923	ncRNA [Source:NCBI gene (formerly Entrezgene);Acc:28716944]	long_noncoding_rna
AT1G67270	AT1G67270	Zinc-finger domain of monoamine-oxidase A repressor R1 protein [Source:NCBI gene (formerly Entrezgene);Acc:843047]	protein_coding
AT1G67290	GLOX1	glyoxal oxidase-related protein [Source:NCBI gene (formerly Entrezgene);Acc:843049]	protein_coding
AT1G67330	AT1G67330	glucuronoxylan 4-O-methyltransferase-like protein (DUF579) [Source:NCBI gene (formerly Entrezgene);Acc:843054]	protein_coding
AT1G67328	AT1G67328	ncRNA [Source:NCBI gene (formerly Entrezgene);Acc:6240380]	antisense_long_noncoding_rna
AT1G08927	AT1G08927	ncRNA [Source:NCBI gene (formerly Entrezgene);Acc:28716946]	long_noncoding_rna
AT1G67390	AT1G67390	F-box family protein [Source:NCBI gene (formerly Entrezgene);Acc:843059]	protein_coding
AT1G67450	AT1G67450	F-box and associated interaction domains-containing protein [Source:NCBI gene (formerly Entrezgene);Acc:843065]	protein_coding
AT1G67455	AT1G67455	F-box and associated interaction domains-containing protein [Source:NCBI gene (formerly Entrezgene);Acc:843066]	protein_coding
AT1G67640	AT1G67640	Transmembrane amino acid transporter family protein [Source:NCBI gene (formerly Entrezgene);Acc:843088]	protein_coding
AT1G67710	ARR11	response regulator 11 [Source:NCBI gene (formerly Entrezgene);Acc:843096]	protein_coding
AT1G67750	AT1G67750	Pectate lyase family protein [Source:NCBI gene (formerly Entrezgene);Acc:843100]	protein_coding
AT1G67760	AT1G67760	TCP-1/cpn60 chaperonin family protein [Source:NCBI gene (formerly Entrezgene);Acc:843101]	protein_coding
AT1G67770	TEL2	terminal EAR1-like 2 [Source:NCBI gene (formerly Entrezgene);Acc:843102]	protein_coding
AT1G67775	CLE8	CLAVATA3/ESR-RELATED 8 [Source:NCBI gene (formerly Entrezgene);Acc:3767662]	protein_coding
AT1G08957	NA	NA	novel_transcribed_region
AT1G67810	SUFE2	sulfur E2 [Source:NCBI gene (formerly Entrezgene);Acc:843107]	protein_coding
AT1G67820	AT1G67820	Protein phosphatase 2C family protein [Source:NCBI gene (formerly Entrezgene);Acc:843108]	protein_coding
AT1G67856			protein_coding
AT1G67860	AT1G67860	transmembrane protein [Source:NCBI gene (formerly Entrezgene);Acc:843113]	protein_coding
AT1G67865	AT1G67865		protein_coding
AT1G67870	AT1G67870	glycine-rich protein [Source:NCBI gene (formerly Entrezgene);Acc:843115]	protein_coding
AT1G67910	AT1G67910		protein_coding
AT1G67980	CCOAMT	caffeoyl-CoA 3-O-methyltransferase [Source:NCBI gene (formerly Entrezgene);Acc:843126]	protein_coding
AT1G68040	AT1G68040	S-adenosyl-L-methionine-dependent methyltransferases superfamily protein [Source:NCBI gene (formerly Entrezgene);Acc:843132]	protein_coding
AT1G68130	IDD14	indeterminate(ID)-domain 14 [Source:NCBI gene (formerly Entrezgene);Acc:843141]	protein_coding
AT1G68150	WRKY9	WRKY DNA-binding protein 9 [Source:NCBI gene (formerly Entrezgene);Acc:843143]	protein_coding
AT1G68170	UMAMIT23	nodulin MtN21 /EamA-like transporter family protein [Source:NCBI gene (formerly Entrezgene);Acc:843145]	protein_coding
AT1G68180	AT1G68180	RING/U-box superfamily protein [Source:NCBI gene (formerly Entrezgene);Acc:843146]	protein_coding
AT1G68210	APRR6	pseudo-response regulator 6 [Source:NCBI gene (formerly Entrezgene);Acc:843150]	protein_coding
AT1G68230	AT1G68230	Reticulon family protein [Source:NCBI gene (formerly Entrezgene);Acc:843152]	protein_coding
AT1G68240	AT1G68240	basic helix-loop-helix (bHLH) DNA-binding superfamily protein [Source:NCBI gene (formerly Entrezgene);Acc:843153]	protein_coding
AT1G68250	AT1G68250		protein_coding
AT1G68270	AT1G68270	AMP-dependent synthetase and ligase family protein [Source:NCBI gene (formerly Entrezgene);Acc:843156]	protein_coding
AT1G68280	AT1G68280	Thioesterase superfamily protein [Source:NCBI gene (formerly Entrezgene);Acc:843157]	protein_coding
AT1G68320	MYB62	myb domain protein 62 [Source:NCBI gene (formerly Entrezgene);Acc:843161]	protein_coding
AT1G68325	AT1G68325	glutamine-tRNA ligase/glutaminyl-tRNA protein [Source:NCBI gene (formerly Entrezgene);Acc:28717408]	protein_coding
AT1G68330	AT1G68330	membrane-associated kinase regulator [Source:NCBI gene (formerly Entrezgene);Acc:843162]	protein_coding
AT1G68350	AT1G68350	cotton fiber protein [Source:NCBI gene (formerly Entrezgene);Acc:843164]	protein_coding
AT1G08983	AT1G08983	ncRNA [Source:NCBI gene (formerly Entrezgene);Acc:28716962]	long_noncoding_rna
AT1G68360	AT1G68360	C2H2 and C2HC zinc fingers superfamily protein [Source:NCBI gene (formerly Entrezgene);Acc:843165]	protein_coding
AT1G68380	AT1G68380	Core-2/I-branching beta-1,6-N-acetylglucosaminyltransferase family protein [Source:NCBI gene (formerly Entrezgene);Acc:843167]	protein_coding
AT1G68390	AT1G68390	Core-2/I-branching beta-1,6-N-acetylglucosaminyltransferase family protein [Source:NCBI gene (formerly Entrezgene);Acc:843168]	protein_coding
AT1G68450	PDE337	VQ motif-containing protein [Source:NCBI gene (formerly Entrezgene);Acc:843174]	protein_coding
AT1G68460	IPT1	isopentenyltransferase 1 [Source:NCBI gene (formerly Entrezgene);Acc:843175]	protein_coding
AT1G68470	AT1G68470	Exostosin family protein [Source:NCBI gene (formerly Entrezgene);Acc:843176]	protein_coding
AT1G68480	JAG	C2H2 and C2HC zinc fingers superfamily protein [Source:NCBI gene (formerly Entrezgene);Acc:843177]	protein_coding
AT1G68500	AT1G68500		protein_coding
AT1G68510	LBD42	LOB domain-containing protein 42 [Source:NCBI gene (formerly Entrezgene);Acc:843180]	protein_coding
AT1G68520	BBX14	B-box type zinc finger protein with CCT domain-containing protein [Source:NCBI gene (formerly Entrezgene);Acc:843181]	protein_coding
AT1G68530	KCS6	3-ketoacyl-CoA synthase 6 [Source:NCBI gene (formerly Entrezgene);Acc:843182]	protein_coding
AT1G68570	AT1G68570	Major facilitator superfamily protein [Source:NCBI gene (formerly Entrezgene);Acc:843186]	protein_coding
AT1G68610	PCR11	PLANT CADMIUM RESISTANCE 11 [Source:NCBI gene (formerly Entrezgene);Acc:843191]	protein_coding
AT1G68620	AT1G68620	alpha/beta-Hydrolases superfamily protein [Source:NCBI gene (formerly Entrezgene);Acc:843192]	protein_coding
AT1G68630	AT1G68630	PLAC8 family protein [Source:NCBI gene (formerly Entrezgene);Acc:843193]	protein_coding
AT1G68640	PAN	bZIP transcription factor family protein [Source:NCBI gene (formerly Entrezgene);Acc:843194]	protein_coding
AT1G68750	PPC4	phosphoenolpyruvate carboxylase 4 [Source:NCBI gene (formerly Entrezgene);Acc:843206]	protein_coding
AT1G68795	CLE12	CLAVATA3/ESR-RELATED 12 [Source:NCBI gene (formerly Entrezgene);Acc:843211]	protein_coding
AT1G09825	NA	NA	novel_transcribed_region
AT1G68800	TCP12	TCP domain protein 12 [Source:NCBI gene (formerly Entrezgene);Acc:843212]	protein_coding
AT1G09013	AT1G09013	ncRNA [Source:NCBI gene (formerly Entrezgene);Acc:28716970]	long_noncoding_rna
AT1G68810	AT1G68810	basic helix-loop-helix (bHLH) DNA-binding superfamily protein [Source:NCBI gene (formerly Entrezgene);Acc:843213]	protein_coding
AT1G68825	RTFL15	ROTUNDIFOLIA like 15 [Source:NCBI gene (formerly Entrezgene);Acc:5007840]	protein_coding
AT1G68850	AT1G68850	Peroxidase superfamily protein [Source:NCBI gene (formerly Entrezgene);Acc:843218]	protein_coding
AT1G68875	AT1G68875		protein_coding
AT1G68877	AT1G68877	chaperonin 60 subunit beta [Source:NCBI gene (formerly Entrezgene);Acc:28717411]	protein_coding
AT1G09017	AT1G09017	ncRNA [Source:NCBI gene (formerly Entrezgene);Acc:28716972]	long_noncoding_rna
AT1G68960	AT1G68960		protein_coding
AT1G69080	AT1G69080	Adenine nucleotide alpha hydrolases-like superfamily protein [Source:NCBI gene (formerly Entrezgene);Acc:843240]	protein_coding
AT1G69085	AT1G69085	E3 ubiquitin-protein ligase [Source:NCBI gene (formerly Entrezgene);Acc:28717413]	protein_coding
AT1G69090	AT1G69090	F-box protein (DUF295) [Source:NCBI gene (formerly Entrezgene);Acc:843241]	protein_coding
AT1G69100	AT1G69100	Eukaryotic aspartyl protease family protein [Source:NCBI gene (formerly Entrezgene);Acc:843242]	protein_coding
AT1G69120	AP1	K-box region and MADS-box transcription factor family protein [Source:NCBI gene (formerly Entrezgene);Acc:843244]	protein_coding
AT1G69150	AT1G69150	Cysteine/Histidine-rich C1 domain family protein [Source:NCBI gene (formerly Entrezgene);Acc:843246]	protein_coding
AT1G69160	AT1G69160	suppressor [Source:NCBI gene (formerly Entrezgene);Acc:843247]	protein_coding
AT1G69180	CRC	Plant-specific transcription factor YABBY family protein [Source:NCBI gene (formerly Entrezgene);Acc:843249]	protein_coding
AT1G69190	AT1G69190	Dihydropterin pyrophosphokinase / Dihydropteroate synthase [Source:NCBI gene (formerly Entrezgene);Acc:843250]	protein_coding
AT1G69240	MES15	methyl esterase 15 [Source:NCBI gene (formerly Entrezgene);Acc:843255]	protein_coding
AT1G69310	WRKY57	WRKY DNA-binding protein 57 [Source:NCBI gene (formerly Entrezgene);Acc:843262]	protein_coding
AT1G69320	CLE10	CLAVATA3/ESR-RELATED 10 [Source:NCBI gene (formerly Entrezgene);Acc:843263]	protein_coding
AT1G69470	AT1G69470	heat shock protein-binding protein [Source:NCBI gene (formerly Entrezgene);Acc:843279]	protein_coding
AT1G69480	AT1G69480	EXS (ERD1/XPR1/SYG1) family protein [Source:NCBI gene (formerly Entrezgene);Acc:843280]	protein_coding
AT1G69560	MYB105	myb domain protein 105 [Source:NCBI gene (formerly Entrezgene);Acc:843292]	protein_coding
AT1G69580	AT1G69580	Homeodomain-like superfamily protein [Source:NCBI gene (formerly Entrezgene);Acc:843294]	protein_coding
AT1G69600	ZFHD1	zinc finger homeodomain 1 [Source:NCBI gene (formerly Entrezgene);Acc:843296]	protein_coding
AT1G69630	AT1G69630	F-box/RNI-like superfamily protein [Source:NCBI gene (formerly Entrezgene);Acc:843299]	protein_coding
AT1G69650	AT1G69650	TRAF-like family protein [Source:NCBI gene (formerly Entrezgene);Acc:843301]	protein_coding
AT1G69660	AT1G69660	TRAF-like family protein [Source:NCBI gene (formerly Entrezgene);Acc:843302]	protein_coding
AT1G09093	NA	NA	novel_transcribed_region
AT1G09845	NA	NA	novel_transcribed_region
AT1G09103	AT1G09103	ncRNA [Source:NCBI gene (formerly Entrezgene);Acc:28716997]	long_noncoding_rna
AT1G69690	TCP15	TCP family transcription factor [Source:NCBI gene (formerly Entrezgene);Acc:843305]	protein_coding
AT1G69790	AT1G69790	Protein kinase superfamily protein [Source:NCBI gene (formerly Entrezgene);Acc:843315]	protein_coding
AT1G09107	AT1G09107	ncRNA [Source:NCBI gene (formerly Entrezgene);Acc:28716999]	long_noncoding_rna
AT1G09113	AT1G09113	ncRNA [Source:NCBI gene (formerly Entrezgene);Acc:28717000]	long_noncoding_rna
AT1G69810	WRKY36	WRKY DNA-binding protein 36 [Source:NCBI gene (formerly Entrezgene);Acc:843317]	protein_coding
AT1G69818	AT1G69818	Defensin-like (DEFL) family protein [Source:NCBI gene (formerly Entrezgene);Acc:3767679]	protein_coding
AT1G69820	GGT3	gamma-glutamyl transpeptidase 3 [Source:NCBI gene (formerly Entrezgene);Acc:843318]	protein_coding
AT1G69850	NRT1:2	nitrate transporter 1:2 [Source:NCBI gene (formerly Entrezgene);Acc:843321]	protein_coding
AT1G69860	AT1G69860	Major facilitator superfamily protein [Source:NCBI gene (formerly Entrezgene);Acc:843322]	protein_coding
AT1G69870	NRT1.7	nitrate transporter 1.7 [Source:NCBI gene (formerly Entrezgene);Acc:843323]	protein_coding
AT1G69880	TH8	thioredoxin H-type 8 [Source:NCBI gene (formerly Entrezgene);Acc:843324]	protein_coding
AT1G69890	AT1G69890	actin cross-linking protein (DUF569) [Source:NCBI gene (formerly Entrezgene);Acc:843325]	protein_coding
AT1G69920	GSTU12	glutathione S-transferase TAU 12 [Source:NCBI gene (formerly Entrezgene);Acc:843328]	protein_coding
AT1G69930	GSTU11	glutathione S-transferase TAU 11 [Source:NCBI gene (formerly Entrezgene);Acc:843329]	protein_coding
AT1G69970	CLE26	CLAVATA3/ESR-RELATED 26 [Source:NCBI gene (formerly Entrezgene);Acc:843334]	protein_coding
AT1G70020	AT1G70020	transmembrane protein, putative (DUF1163) [Source:NCBI gene (formerly Entrezgene);Acc:843339]	protein_coding
AT1G70030	AT1G70030	Paired amphipathic helix (PAH2) superfamily protein [Source:NCBI gene (formerly Entrezgene);Acc:843340]	protein_coding
AT1G70040	AT1G70040	transmembrane protein, putative (DUF1163) [Source:NCBI gene (formerly Entrezgene);Acc:843341]	protein_coding
AT1G70080	AT1G70080	Terpenoid cyclases/Protein prenyltransferases superfamily protein [Source:NCBI gene (formerly Entrezgene);Acc:843344]	protein_coding
AT1G70170	MMP	matrix metalloproteinase [Source:NCBI gene (formerly Entrezgene);Acc:843353]	protein_coding
AT1G70175	AT1G70175		protein_coding
AT1G09137	AT1G09137	ncRNA [Source:NCBI gene (formerly Entrezgene);Acc:28717008]	long_noncoding_rna
AT1G70250	AT1G70250	receptor serine/threonine kinase [Source:NCBI gene (formerly Entrezgene);Acc:843361]	protein_coding
AT1G70260	UMAMIT36	nodulin MtN21 /EamA-like transporter family protein [Source:NCBI gene (formerly Entrezgene);Acc:843362]	protein_coding
AT1G70270	AT1G70270	transcription factor [Source:NCBI gene (formerly Entrezgene);Acc:843363]	protein_coding
AT1G70380	AT1G70380	F-box and associated interaction domains-containing protein [Source:NCBI gene (formerly Entrezgene);Acc:843374]	protein_coding
AT1G70390	AT1G70390	F-box and associated interaction domains-containing protein [Source:NCBI gene (formerly Entrezgene);Acc:843375]	protein_coding
AT1G70440	SRO3	similar to RCD one 3 [Source:NCBI gene (formerly Entrezgene);Acc:843380]	protein_coding
AT1G70450	AT1G70450	Protein kinase superfamily protein [Source:NCBI gene (formerly Entrezgene);Acc:843381]	protein_coding
AT1G70500	AT1G70500	Pectin lyase-like superfamily protein [Source:NCBI gene (formerly Entrezgene);Acc:843386]	protein_coding
AT1G09187	AT1G09187	ncRNA [Source:NCBI gene (formerly Entrezgene);Acc:28717020]	long_noncoding_rna
AT1G70510	KNAT2	homeobox knotted-like protein [Source:NCBI gene (formerly Entrezgene);Acc:843388]	protein_coding
AT1G70540	EDA24	Plant invertase/pectin methylesterase inhibitor superfamily protein [Source:NCBI gene (formerly Entrezgene);Acc:843391]	protein_coding
AT1G70560	TAA1	tryptophan aminotransferase of Arabidopsis 1 [Source:NCBI gene (formerly Entrezgene);Acc:843393]	protein_coding
AT1G70640	AT1G70640	octicosapeptide/Phox/Bem1p (PB1) domain-containing protein [Source:NCBI gene (formerly Entrezgene);Acc:843401]	protein_coding
AT1G70670	CLO4	Caleosin-related family protein [Source:NCBI gene (formerly Entrezgene);Acc:843404]	protein_coding
AT1G70680	AT1G70680	Caleosin-related family protein [Source:NCBI gene (formerly Entrezgene);Acc:843405]	protein_coding
AT1G70690	HWI1	Receptor-like protein kinase-related family protein [Source:NCBI gene (formerly Entrezgene);Acc:843406]	protein_coding
AT1G70720	AT1G70720	Plant invertase/pectin methylesterase inhibitor superfamily protein [Source:NCBI gene (formerly Entrezgene);Acc:843409]	protein_coding
AT1G70830	MLP28	MLP-like protein 28 [Source:NCBI gene (formerly Entrezgene);Acc:843420]	protein_coding
AT1G70840	MLP31	MLP-like protein 31 [Source:NCBI gene (formerly Entrezgene);Acc:843421]	protein_coding
AT1G70850	MLP34	MLP-like protein 34 [Source:NCBI gene (formerly Entrezgene);Acc:843422]	protein_coding
AT1G70860	AT1G70860	Polyketide cyclase/dehydrase and lipid transport superfamily protein [Source:NCBI gene (formerly Entrezgene);Acc:3767685]	protein_coding
AT1G70870	AT1G70870	Polyketide cyclase/dehydrase and lipid transport superfamily protein [Source:NCBI gene (formerly Entrezgene);Acc:843424]	protein_coding
AT1G70880	AT1G70880	Polyketide cyclase/dehydrase and lipid transport superfamily protein [Source:NCBI gene (formerly Entrezgene);Acc:843425]	protein_coding
AT1G70890	MLP43	MLP-like protein 43 [Source:NCBI gene (formerly Entrezgene);Acc:843427]	protein_coding
AT1G70895	CLE17	CLAVATA3/ESR-RELATED 17 [Source:NCBI gene (formerly Entrezgene);Acc:843428]	protein_coding
AT1G70910	DEP	RING/U-box superfamily protein [Source:NCBI gene (formerly Entrezgene);Acc:843430]	protein_coding
AT1G70920	HB18	homeobox-leucine zipper protein 18 [Source:NCBI gene (formerly Entrezgene);Acc:843431]	protein_coding
AT1G70960	AT1G70960	F-box and associated interaction domains-containing protein [Source:NCBI gene (formerly Entrezgene);Acc:843434]	protein_coding
AT1G70970	AT1G70970	F-box and associated interaction domains-containing protein [Source:NCBI gene (formerly Entrezgene);Acc:843435]	protein_coding
AT1G09203	NA	NA	novel_transcribed_region
AT1G70990	AT1G70990	proline-rich family protein [Source:NCBI gene (formerly Entrezgene);Acc:843438]	protein_coding
AT1G71000	AT1G71000	Chaperone DnaJ-domain superfamily protein [Source:NCBI gene (formerly Entrezgene);Acc:843439]	protein_coding
AT1G09207	AT1G09207	ncRNA [Source:NCBI gene (formerly Entrezgene);Acc:28717025]	long_noncoding_rna
AT1G09213	ath-MIR858b	ath-MIR858b [Source:miRBase;Acc:MI0019228]	mirna
AT1G71050	HIPP20	Heavy metal transport/detoxification superfamily protein [Source:NCBI gene (formerly Entrezgene);Acc:843445]	protein_coding
AT1G71150	AT1G71150	cyclin-D1-binding protein [Source:NCBI gene (formerly Entrezgene);Acc:843455]	protein_coding
AT1G71160	KCS7	3-ketoacyl-CoA synthase 7 [Source:NCBI gene (formerly Entrezgene);Acc:843456]	protein_coding
AT1G71290	AT1G71290	F-box associated ubiquitination effector family protein [Source:NCBI gene (formerly Entrezgene);Acc:843470]	protein_coding
AT1G09227	AT1G09227	ncRNA [Source:NCBI gene (formerly Entrezgene);Acc:28717031]	long_noncoding_rna
AT1G71370	AT1G71370	DEA(D/H)-box RNA helicase family protein [Source:NCBI gene (formerly Entrezgene);Acc:843478]	protein_coding
AT1G71380	CEL3	cellulase 3 [Source:NCBI gene (formerly Entrezgene);Acc:843479]	protein_coding
AT1G09243	AT1G09243	ncRNA [Source:NCBI gene (formerly Entrezgene);Acc:28717035]	long_noncoding_rna
AT1G71390	RLP11	receptor like protein 11 [Source:NCBI gene (formerly Entrezgene);Acc:843480]	protein_coding
AT1G71400	RLP12	receptor like protein 12 [Source:NCBI gene (formerly Entrezgene);Acc:843481]	protein_coding
AT1G71470	AT1G71470		protein_coding
AT1G71520	AT1G71520	Integrase-type DNA-binding superfamily protein [Source:NCBI gene (formerly Entrezgene);Acc:843492]	protein_coding
AT1G71680	AT1G71680	Transmembrane amino acid transporter family protein [Source:NCBI gene (formerly Entrezgene);Acc:843494]	protein_coding
AT1G71690	AT1G71690	glucuronoxylan 4-O-methyltransferase-like protein (DUF579) [Source:NCBI gene (formerly Entrezgene);Acc:843495]	protein_coding
AT1G71691	AT1G71691	GDSL-like Lipase/Acylhydrolase superfamily protein [Source:NCBI gene (formerly Entrezgene);Acc:843496]	protein_coding
AT1G71692	AGL12	AGAMOUS-like 12 [Source:NCBI gene (formerly Entrezgene);Acc:843497]	protein_coding
AT1G71695	AT1G71695	Peroxidase superfamily protein [Source:NCBI gene (formerly Entrezgene);Acc:843498]	protein_coding
AT1G71770	PAB5	poly(A)-binding protein 5 [Source:NCBI gene (formerly Entrezgene);Acc:843507]	protein_coding
AT1G09273	AT1G09273	ncRNA [Source:NCBI gene (formerly Entrezgene);Acc:28717043]	long_noncoding_rna
AT1G71880	SUC1	sucrose-proton symporter 1 [Source:NCBI gene (formerly Entrezgene);Acc:843519]	protein_coding
AT1G71890	SUC5	Major facilitator superfamily protein [Source:NCBI gene (formerly Entrezgene);Acc:843520]	protein_coding
AT1G09277	AT1G09277	ncRNA [Source:NCBI gene (formerly Entrezgene);Acc:28717044]	other_rna
AT1G09283	AT1G09283	ncRNA [Source:NCBI gene (formerly Entrezgene);Acc:28717045]	long_noncoding_rna
AT1G71930	VND7	vascular related NAC-domain protein 7 [Source:NCBI gene (formerly Entrezgene);Acc:843524]	protein_coding
AT1G71960	ABCG25	ATP-binding casette family G25 [Source:NCBI gene (formerly Entrezgene);Acc:843527]	protein_coding
AT1G72000	A/N-InvF	Plant neutral invertase family protein [Source:NCBI gene (formerly Entrezgene);Acc:843531]	protein_coding
AT1G72080	AT1G72080		protein_coding
AT1G72100	AT1G72100	late embryosis abundant domain-containing protein / LEA domain-containing protein [Source:NCBI gene (formerly Entrezgene);Acc:843541]	protein_coding
AT1G72110	AT1G72110	O-acyltransferase (WSD1-like) family protein [Source:NCBI gene (formerly Entrezgene);Acc:843542]	protein_coding
AT1G72125	AT1G72125	Major facilitator superfamily protein [Source:NCBI gene (formerly Entrezgene);Acc:6241212]	protein_coding
AT1G72140	AT1G72140	Major facilitator superfamily protein [Source:NCBI gene (formerly Entrezgene);Acc:843545]	protein_coding
AT1G72200	AT1G72200	RING/U-box superfamily protein [Source:NCBI gene (formerly Entrezgene);Acc:843552]	protein_coding
AT1G72210	AT1G72210	basic helix-loop-helix (bHLH) DNA-binding superfamily protein [Source:NCBI gene (formerly Entrezgene);Acc:843553]	protein_coding
AT1G72220	AT1G72220	RING/U-box superfamily protein [Source:NCBI gene (formerly Entrezgene);Acc:843554]	protein_coding
AT1G72230	AT1G72230	Cupredoxin superfamily protein [Source:NCBI gene (formerly Entrezgene);Acc:843555]	protein_coding
AT1G72290	AT1G72290	Kunitz family trypsin and protease inhibitor protein [Source:NCBI gene (formerly Entrezgene);Acc:843561]	protein_coding
AT1G72490	AT1G72490		protein_coding
AT1G72520	LOX4	PLAT/LH2 domain-containing lipoxygenase family protein [Source:NCBI gene (formerly Entrezgene);Acc:843584]	protein_coding
AT1G72570	AT1G72570	Integrase-type DNA-binding superfamily protein [Source:NCBI gene (formerly Entrezgene);Acc:843589]	protein_coding
AT1G72580	AT1G72580		protein_coding
AT1G72590	AT1G72590	3-oxo-5-alpha-steroid 4-dehydrogenase family protein [Source:NCBI gene (formerly Entrezgene);Acc:843591]	protein_coding
AT1G72600	AT1G72600	hydroxyproline-rich glycoprotein family protein [Source:NCBI gene (formerly Entrezgene);Acc:843592]	protein_coding
AT1G72610	GER1	germin-like protein 1 [Source:NCBI gene (formerly Entrezgene);Acc:843593]	protein_coding
AT1G72800	AT1G72800	RNA-binding (RRM/RBD/RNP motifs) family protein [Source:NCBI gene (formerly Entrezgene);Acc:843611]	protein_coding
AT1G72810	AT1G72810	Pyridoxal-5'-phosphate-dependent enzyme family protein [Source:NCBI gene (formerly Entrezgene);Acc:843612]	protein_coding
AT1G72860	AT1G72860	Disease resistance protein (TIR-NBS-LRR class) family [Source:NCBI gene (formerly Entrezgene);Acc:843617]	protein_coding
AT1G72870	AT1G72870	Disease resistance protein (TIR-NBS class) [Source:NCBI gene (formerly Entrezgene);Acc:843618]	protein_coding
AT1G73000	PYL3	PYR1-like 3 [Source:NCBI gene (formerly Entrezgene);Acc:843631]	protein_coding
AT1G73010	PS2	inorganic pyrophosphatase 1 [Source:NCBI gene (formerly Entrezgene);Acc:843632]	protein_coding
AT1G73120	AT1G73120	F-box/RNI superfamily protein [Source:NCBI gene (formerly Entrezgene);Acc:843643]	protein_coding
AT1G09373	AT1G09373	ncRNA [Source:NCBI gene (formerly Entrezgene);Acc:28717062]	long_noncoding_rna
AT1G73220	2024-10-01	organic cation/carnitine transporter1 [Source:NCBI gene (formerly Entrezgene);Acc:843656]	protein_coding
AT1G73260	KTI1	kunitz trypsin inhibitor 1 [Source:NCBI gene (formerly Entrezgene);Acc:843660]	protein_coding
AT1G73270	scpl6	serine carboxypeptidase-like 6 [Source:NCBI gene (formerly Entrezgene);Acc:843661]	protein_coding
AT1G73280	scpl3	serine carboxypeptidase-like 3 [Source:NCBI gene (formerly Entrezgene);Acc:843662]	protein_coding
[truncated: 6,114 more rows]

## Sheet: Table S2
Table S2: H3K27me3-enriched genes in ref4-3 plants
AGI	Gene Name	Description	Locus Type
AT1G03987	AT1G03987	ncRNA [Source:NCBI gene (formerly Entrezgene);Acc:28716029]	long_noncoding_rna
AT1G01030	NGA3	AP2/B3-like transcriptional factor family protein [Source:NCBI gene (formerly Entrezgene);Acc:839321]	protein_coding
AT1G01070	UMAMIT28	nodulin MtN21 /EamA-like transporter family protein [Source:NCBI gene (formerly Entrezgene);Acc:839550]	protein_coding
AT1G04003	AT1G04003	ncRNA [Source:NCBI gene (formerly Entrezgene);Acc:28716032]	long_noncoding_rna
AT1G01120	KCS1	3-ketoacyl-CoA synthase 1 [Source:NCBI gene (formerly Entrezgene);Acc:839395]	protein_coding
AT1G08765	NA	NA	novel_transcribed_region
AT1G01190	CYP78A8	cytochrome P450, family 78, subfamily A, polypeptide 8 [Source:NCBI gene (formerly Entrezgene);Acc:839233]	protein_coding
AT1G01200	RABA3	RAB GTPase homolog A3 [Source:NCBI gene (formerly Entrezgene);Acc:839493]	protein_coding
AT1G01250	AT1G01250	Integrase-type DNA-binding superfamily protein [Source:NCBI gene (formerly Entrezgene);Acc:839322]	protein_coding
AT1G01280	CYP703A2	cytochrome P450, family 703, subfamily A, polypeptide 2 [Source:NCBI gene (formerly Entrezgene);Acc:839470]	protein_coding
AT1G01355	AT1G01355	Putative endonuclease or glycosyl hydrolase [Source:NCBI gene (formerly Entrezgene);Acc:6241268]	protein_coding
AT1G01380	ETC1	Homeodomain-like superfamily protein [Source:NCBI gene (formerly Entrezgene);Acc:838096]	protein_coding
AT1G01390	AT1G01390	UDP-Glycosyltransferase superfamily protein [Source:NCBI gene (formerly Entrezgene);Acc:837790]	protein_coding
AT1G01410	PUM22	pumilio 22 [Source:NCBI gene (formerly Entrezgene);Acc:837547]	protein_coding
AT1G01420	UGT72B3	UDP-glucosyl transferase 72B3 [Source:NCBI gene (formerly Entrezgene);Acc:837503]	protein_coding
AT1G01453	AT1G01453	late embryosis abundant hydroxyproline-rich glycoprotein family protein [Source:NCBI gene (formerly Entrezgene);Acc:6240388]	protein_coding
AT1G01480	ACS2	1-amino-cyclopropane-1-carboxylate synthase 2 [Source:NCBI gene (formerly Entrezgene);Acc:837082]	protein_coding
AT1G01580	FRO2	ferric reduction oxidase 2 [Source:NCBI gene (formerly Entrezgene);Acc:839411]	protein_coding
AT1G01590	FRO1	ferric reduction oxidase 1 [Source:NCBI gene (formerly Entrezgene);Acc:837194]	protein_coding
AT1G01670	AT1G01670	RING/U-box superfamily protein [Source:NCBI gene (formerly Entrezgene);Acc:839365]	protein_coding
AT1G01680	PUB54	plant U-box 54 [Source:NCBI gene (formerly Entrezgene);Acc:839251]	protein_coding
AT1G08775	NA	NA	novel_transcribed_region
AT1G01900	SBTI1.1	subtilase family protein [Source:NCBI gene (formerly Entrezgene);Acc:839318]	protein_coding
AT1G04077	AT1G04077	ncRNA [Source:NCBI gene (formerly Entrezgene);Acc:28716047]	antisense_long_noncoding_rna
AT1G01980	AT1G01980	FAD-binding Berberine family protein [Source:NCBI gene (formerly Entrezgene);Acc:839296]	protein_coding
AT1G02040	AT1G02040	C2H2-type zinc finger family protein [Source:NCBI gene (formerly Entrezgene);Acc:839284]	protein_coding
AT1G02065	SPL8	squamosa promoter binding protein-like 8 [Source:NCBI gene (formerly Entrezgene);Acc:839275]	protein_coding
AT1G02067	AT1G02067		protein_coding
AT1G02070	AT1G02070	zinc ion-binding protein [Source:NCBI gene (formerly Entrezgene);Acc:839270]	protein_coding
AT1G02190	AT1G02190	Fatty acid hydroxylase superfamily [Source:NCBI gene (formerly Entrezgene);Acc:839541]	protein_coding
AT1G02205	CER1	Fatty acid hydroxylase superfamily [Source:NCBI gene (formerly Entrezgene);Acc:837602]	protein_coding
AT1G02310	MAN1	Glycosyl hydrolase superfamily protein [Source:NCBI gene (formerly Entrezgene);Acc:839444]	protein_coding
AT1G04103	AT1G04103	ncRNA [Source:NCBI gene (formerly Entrezgene);Acc:28716052]	antisense_long_noncoding_rna
AT1G02335	GL22	germin-like protein subfamily 2 member 2 [Source:NCBI gene (formerly Entrezgene);Acc:3766642]	protein_coding
AT1G02340	HFR1	basic helix-loop-helix (bHLH) DNA-binding superfamily protein [Source:NCBI gene (formerly Entrezgene);Acc:839300]	protein_coding
AT1G02360	AT1G02360	Chitinase family protein [Source:NCBI gene (formerly Entrezgene);Acc:837724]	protein_coding
AT1G02390	GPAT2	glycerol-3-phosphate acyltransferase 2 [Source:NCBI gene (formerly Entrezgene);Acc:839558]	protein_coding
AT1G02400	GA2OX6	gibberellin 2-oxidase 6 [Source:NCBI gene (formerly Entrezgene);Acc:839508]	protein_coding
AT1G02405	AT1G02405	proline-rich family protein [Source:NCBI gene (formerly Entrezgene);Acc:837769]	protein_coding
AT1G02450	NIMIN1	NIM1-interacting 1 [Source:NCBI gene (formerly Entrezgene);Acc:837800]	protein_coding
AT1G02460	AT1G02460	Pectin lyase-like superfamily protein [Source:NCBI gene (formerly Entrezgene);Acc:839443]	protein_coding
AT1G02550	AT1G02550	Plant invertase/pectin methylesterase inhibitor superfamily protein [Source:NCBI gene (formerly Entrezgene);Acc:837879]	protein_coding
AT1G02575	AT1G02575	transmembrane protein [Source:NCBI gene (formerly Entrezgene);Acc:10723100]	protein_coding
AT1G02580	MEA	SET domain-containing protein [Source:NCBI gene (formerly Entrezgene);Acc:839422]	protein_coding
AT1G02620	AT1G02620	Ras-related small GTP-binding family protein [Source:NCBI gene (formerly Entrezgene);Acc:839269]	protein_coding
AT1G04133	AT1G04133	ncRNA [Source:NCBI gene (formerly Entrezgene);Acc:28716058]	long_noncoding_rna
AT1G04143	AT1G04143	ncRNA [Source:NCBI gene (formerly Entrezgene);Acc:28716060]	long_noncoding_rna
AT1G02770	AT1G02770		protein_coding
AT1G02790	PGA4	polygalacturonase 4 [Source:NCBI gene (formerly Entrezgene);Acc:839391]	protein_coding
AT1G02810	AT1G02810	Plant invertase/pectin methylesterase inhibitor superfamily [Source:NCBI gene (formerly Entrezgene);Acc:838078]	protein_coding
AT1G02813	AT1G02813	pectinesterase (Protein of unknown function, DUF538) [Source:NCBI gene (formerly Entrezgene);Acc:839360]	protein_coding
AT1G02940	GSTF5	glutathione S-transferase (class phi) 5 [Source:NCBI gene (formerly Entrezgene);Acc:839479]	protein_coding
AT1G02950	GSTF4	glutathione S-transferase F4 [Source:NCBI gene (formerly Entrezgene);Acc:838240]	protein_coding
AT1G02952	AT1G02952	ncRNA [Source:NCBI gene (formerly Entrezgene);Acc:5007660]	antisense_long_noncoding_rna
AT1G02980	CUL2	cullin 2 [Source:NCBI gene (formerly Entrezgene);Acc:839415]	protein_coding
AT1G03020	AT1G03020	Thioredoxin superfamily protein [Source:NCBI gene (formerly Entrezgene);Acc:839505]	protein_coding
AT1G03103	AT1G03103	Bifunctional inhibitor/lipid-transfer protein/seed storage 2S albumin superfamily protein [Source:NCBI gene (formerly Entrezgene);Acc:2745739]	protein_coding
AT1G03106	AT1G03106		protein_coding
AT1G03445	BSU1	Serine/threonine protein phosphatase family protein [Source:NCBI gene (formerly Entrezgene);Acc:838804]	protein_coding
AT1G03490	NAC006	NAC domain containing protein 6 [Source:NCBI gene (formerly Entrezgene);Acc:839487]	protein_coding
AT1G03700	AT1G03700	Uncharacterized protein family (UPF0497) [Source:NCBI gene (formerly Entrezgene);Acc:839428]	protein_coding
AT1G03710	AT1G03710	Cystatin/monellin superfamily protein [Source:NCBI gene (formerly Entrezgene);Acc:839427]	protein_coding
AT1G03720	AT1G03720	Cysteine proteinases superfamily protein [Source:NCBI gene (formerly Entrezgene);Acc:839426]	protein_coding
AT1G04207	AT1G04207	ncRNA [Source:NCBI gene (formerly Entrezgene);Acc:28716073]	long_noncoding_rna
AT1G03790	SOM	Zinc finger C-x8-C-x5-C-x3-H type family protein [Source:NCBI gene (formerly Entrezgene);Acc:839408]	protein_coding
AT1G03800	ERF10	ERF domain protein 10 [Source:NCBI gene (formerly Entrezgene);Acc:839173]	protein_coding
AT1G03810	AT1G03810	Nucleic acid-binding, OB-fold-like protein [Source:NCBI gene (formerly Entrezgene);Acc:839403]	protein_coding
AT1G03820	AT1G03820	E6-like protein [Source:NCBI gene (formerly Entrezgene);Acc:839400]	protein_coding
AT1G03840	MGP	C2H2 and C2HC zinc fingers superfamily protein [Source:NCBI gene (formerly Entrezgene);Acc:839396]	protein_coding
AT1G03850	GRXS13	Glutaredoxin family protein [Source:NCBI gene (formerly Entrezgene);Acc:839392]	protein_coding
AT1G03870	FLA9	FASCICLIN-like arabinoogalactan 9 [Source:NCBI gene (formerly Entrezgene);Acc:839384]	protein_coding
AT1G03880	CRU2	cruciferin 2 [Source:NCBI gene (formerly Entrezgene);Acc:839383]	protein_coding
AT1G03890	AT1G03890	RmlC-like cupins superfamily protein [Source:NCBI gene (formerly Entrezgene);Acc:839379]	protein_coding
AT1G03920	AT1G03920	Protein kinase family protein [Source:NCBI gene (formerly Entrezgene);Acc:839369]	protein_coding
AT1G03980	PCS2	phytochelatin synthase 2 [Source:NCBI gene (formerly Entrezgene);Acc:839354]	protein_coding
AT1G03982	AT1G03982	PAK-box/P21-Rho-binding family protein [Source:NCBI gene (formerly Entrezgene);Acc:3766656]	protein_coding
AT1G04110	SDD1	Subtilase family protein [Source:NCBI gene (formerly Entrezgene);Acc:839287]	protein_coding
AT1G04243	AT1G04243	ncRNA [Source:NCBI gene (formerly Entrezgene);Acc:28716080]	long_noncoding_rna
AT1G04150	AT1G04150	C2 calcium/lipid-binding plant phosphoribosyltransferase family protein [Source:NCBI gene (formerly Entrezgene);Acc:839249]	protein_coding
AT1G04180	YUC9	YUCCA 9 [Source:NCBI gene (formerly Entrezgene);Acc:837024]	protein_coding
AT1G04220	KCS2	3-ketoacyl-CoA synthase 2 [Source:NCBI gene (formerly Entrezgene);Acc:839578]	protein_coding
AT1G04247	AT1G04247	ncRNA [Source:NCBI gene (formerly Entrezgene);Acc:28716081]	antisense_long_noncoding_rna
AT1G04250	AXR3	AUX/IAA transcriptional regulator family protein [Source:NCBI gene (formerly Entrezgene);Acc:839568]	protein_coding
AT1G04280	AT1G04280	P-loop containing nucleoside triphosphate hydrolases superfamily protein [Source:NCBI gene (formerly Entrezgene);Acc:839555]	protein_coding
AT1G04330	AT1G04330		protein_coding
AT1G04370	ERF14	Ethylene-responsive element binding factor 14 [Source:NCBI gene (formerly Entrezgene);Acc:839539]	protein_coding
AT1G04380	AT1G04380	2-oxoglutarate (2OG) and Fe(II)-dependent oxygenase superfamily protein [Source:NCBI gene (formerly Entrezgene);Acc:839535]	protein_coding
AT1G04445	AT1G04445	C2H2-like zinc finger protein [Source:NCBI gene (formerly Entrezgene);Acc:28716121]	protein_coding
AT1G04450	RIC3	ROP-interactive CRIB motif-containing protein 3 [Source:NCBI gene (formerly Entrezgene);Acc:839513]	protein_coding
AT1G04455	AT1G04455		protein_coding
AT1G04500	AT1G04500	CCT motif family protein [Source:NCBI gene (formerly Entrezgene);Acc:839510]	protein_coding
AT1G04540	AT1G04540	Calcium-dependent lipid-binding (CaLB domain) family protein [Source:NCBI gene (formerly Entrezgene);Acc:839498]	protein_coding
AT1G04560	AT1G04560	AWPM-19-like family protein [Source:NCBI gene (formerly Entrezgene);Acc:839491]	protein_coding
AT1G04600	XIA	myosin XI A [Source:NCBI gene (formerly Entrezgene);Acc:839480]	protein_coding
AT1G04625	AT1G04625	Polynucleotidyl transferase, ribonuclease H-like superfamily protein [Source:NCBI gene (formerly Entrezgene);Acc:3766658]	protein_coding
AT1G04660	AT1G04660	glycine-rich protein [Source:NCBI gene (formerly Entrezgene);Acc:839454]	protein_coding
AT1G04670	AT1G04670		protein_coding
AT1G04880	AT1G04880	HMG (high mobility group) box protein with ARID/BRIGHT DNA-binding domain-containing protein [Source:NCBI gene (formerly Entrezgene);Acc:839388]	protein_coding
AT1G05080	AT1G05080	F-box/RNI-like/FBD-like domains-containing protein [Source:NCBI gene (formerly Entrezgene);Acc:839328]	protein_coding
AT1G08865	NA	NA	novel_transcribed_region
AT1G05230	HDG2	homeodomain GLABROUS 2 [Source:NCBI gene (formerly Entrezgene);Acc:839256]	protein_coding
AT1G05260	RCI3	Peroxidase superfamily protein [Source:NCBI gene (formerly Entrezgene);Acc:837028]	protein_coding
AT1G05280	AT1G05280	ERV-F (C)1 provirus ancestral Env polyprotein, putative (DUF604) [Source:NCBI gene (formerly Entrezgene);Acc:837026]	protein_coding
AT1G04373	AT1G04373	ncRNA [Source:NCBI gene (formerly Entrezgene);Acc:28716106]	long_noncoding_rna
AT1G05290	AT1G05290	CCT motif family protein [Source:NCBI gene (formerly Entrezgene);Acc:837025]	protein_coding
AT1G05291	AT1G05291	GPI inositol-deacylase C, putative (DUF1218) [Source:NCBI gene (formerly Entrezgene);Acc:6240483]	protein_coding
AT1G04377	AT1G04377	ncRNA [Source:NCBI gene (formerly Entrezgene);Acc:28716107]	long_noncoding_rna
AT1G04383	AT1G04383	ncRNA [Source:NCBI gene (formerly Entrezgene);Acc:28716108]	long_noncoding_rna
AT1G04387	AT1G04387	ncRNA [Source:NCBI gene (formerly Entrezgene);Acc:28716109]	long_noncoding_rna
AT1G05300	ZIP5	zinc transporter 5 [Source:NCBI gene (formerly Entrezgene);Acc:837029]	protein_coding
AT1G05310	AT1G05310	Pectin lyase-like superfamily protein [Source:NCBI gene (formerly Entrezgene);Acc:837030]	protein_coding
AT1G05320	AT1G05320	myosin heavy chain, embryonic smooth protein [Source:NCBI gene (formerly Entrezgene);Acc:837031]	protein_coding
AT1G05370	AT1G05370	Sec14p-like phosphatidylinositol transfer family protein [Source:NCBI gene (formerly Entrezgene);Acc:837038]	protein_coding
AT1G05400	AT1G05400		protein_coding
AT1G05420	OFP12	ovate family protein 12 [Source:NCBI gene (formerly Entrezgene);Acc:837043]	protein_coding
AT1G05450	AT1G05450	Bifunctional inhibitor/lipid-transfer protein/seed storage 2S albumin superfamily protein [Source:NCBI gene (formerly Entrezgene);Acc:837046]	protein_coding
AT1G05500	NTMC2T2.1	Calcium-dependent lipid-binding (CaLB domain) family protein [Source:NCBI gene (formerly Entrezgene);Acc:837052]	protein_coding
AT1G05510	AT1G05510	naphthalene 1,2-dioxygenase subunit alpha (DUF1264) [Source:NCBI gene (formerly Entrezgene);Acc:837053]	protein_coding
AT1G05550	AT1G05550		protein_coding
AT1G05577	AT1G05577	UPSTREAM OF FLC protein (DUF966) [Source:NCBI gene (formerly Entrezgene);Acc:837062]	protein_coding
AT1G05580	CHX23	cation/H+ exchanger 23 [Source:NCBI gene (formerly Entrezgene);Acc:837063]	protein_coding
AT1G05650	AT1G05650	Pectin lyase-like superfamily protein [Source:NCBI gene (formerly Entrezgene);Acc:837072]	protein_coding
AT1G05660	AT1G05660	Pectin lyase-like superfamily protein [Source:NCBI gene (formerly Entrezgene);Acc:837073]	protein_coding
AT1G05730	AT1G05730	FAM136A-like protein (DUF842) [Source:NCBI gene (formerly Entrezgene);Acc:837080]	protein_coding
AT1G05740	AT1G05740	FAM136A-like protein (DUF842) [Source:NCBI gene (formerly Entrezgene);Acc:837081]	protein_coding
AT1G05800	DGL	alpha/beta-Hydrolases superfamily protein [Source:NCBI gene (formerly Entrezgene);Acc:837089]	protein_coding
AT1G05810	RABA5E	Rab GTPase-like A5A protein [Source:NCBI gene (formerly Entrezgene);Acc:837091]	protein_coding
AT1G04443	AT1G04443	ncRNA [Source:NCBI gene (formerly Entrezgene);Acc:28716120]	long_noncoding_rna
AT1G06080	ADS1	delta 9 desaturase 1 [Source:NCBI gene (formerly Entrezgene);Acc:837117]	protein_coding
AT1G06090	AT1G06090	Fatty acid desaturase family protein [Source:NCBI gene (formerly Entrezgene);Acc:837118]	protein_coding
AT1G06100	AT1G06100	Fatty acid desaturase family protein [Source:NCBI gene (formerly Entrezgene);Acc:837119]	protein_coding
AT1G06135	AT1G06135	transmembrane protein [Source:NCBI gene (formerly Entrezgene);Acc:2745743]	protein_coding
AT1G06137	AT1G06137	transmembrane protein [Source:NCBI gene (formerly Entrezgene);Acc:6240721]	protein_coding
AT1G06225	CLE3	CLAVATA3/ESR-RELATED 3 [Source:NCBI gene (formerly Entrezgene);Acc:837132]	protein_coding
AT1G06280	LBD2	LOB domain-containing protein 2 [Source:NCBI gene (formerly Entrezgene);Acc:837139]	protein_coding
AT1G06310	ACX6	acyl-CoA oxidase 6 [Source:NCBI gene (formerly Entrezgene);Acc:837141]	protein_coding
AT1G06320	AT1G06320		protein_coding
AT1G06330	AT1G06330	Heavy metal transport/detoxification superfamily protein [Source:NCBI gene (formerly Entrezgene);Acc:837144]	protein_coding
AT1G06340	AT1G06340	Plant Tudor-like protein [Source:NCBI gene (formerly Entrezgene);Acc:837145]	protein_coding
AT1G06350	ADS4	Fatty acid desaturase family protein [Source:NCBI gene (formerly Entrezgene);Acc:837146]	protein_coding
AT1G06360	AT1G06360	Fatty acid desaturase family protein [Source:NCBI gene (formerly Entrezgene);Acc:837147]	protein_coding
AT1G06620	AT1G06620	2-oxoglutarate (2OG) and Fe(II)-dependent oxygenase superfamily protein [Source:NCBI gene (formerly Entrezgene);Acc:837171]	protein_coding
AT1G06680	PSBP-1	photosystem II subunit P-1 [Source:NCBI gene (formerly Entrezgene);Acc:837178]	protein_coding
AT1G06800	PLA-I{gamma}1	alpha/beta-Hydrolases superfamily protein [Source:NCBI gene (formerly Entrezgene);Acc:837191]	protein_coding
AT1G04513	AT1G04513	ncRNA [Source:NCBI gene (formerly Entrezgene);Acc:28716135]	antisense_long_noncoding_rna
AT1G06810	AT1G06810	endonuclease/glycosyl hydrolase [Source:NCBI gene (formerly Entrezgene);Acc:837192]	protein_coding
AT1G06980	AT1G06980	6,7-dimethyl-8-ribityllumazine synthase [Source:NCBI gene (formerly Entrezgene);Acc:837208]	protein_coding
AT1G06990	AT1G06990	GDSL-like Lipase/Acylhydrolase superfamily protein [Source:NCBI gene (formerly Entrezgene);Acc:837209]	protein_coding
AT1G07090	LSH6		protein_coding
AT1G07175	AT1G07175	alternative NAD(P)H dehydrogenase [Source:NCBI gene (formerly Entrezgene);Acc:6241425]	protein_coding
AT1G07430	HAI2	highly ABA-induced PP2C protein 2 [Source:NCBI gene (formerly Entrezgene);Acc:837255]	protein_coding
AT1G07460	AT1G07460	Concanavalin A-like lectin family protein [Source:NCBI gene (formerly Entrezgene);Acc:837258]	protein_coding
AT1G07550	AT1G07550	Leucine-rich repeat protein kinase family protein [Source:NCBI gene (formerly Entrezgene);Acc:837269]	protein_coding
AT1G04613	NA	NA	novel_transcribed_region
AT1G07640	OBP2	Dof-type zinc finger DNA-binding family protein [Source:NCBI gene (formerly Entrezgene);Acc:837277]	protein_coding
AT1G07645	DSI-1VOC	dessication-induced 1VOC superfamily protein [Source:NCBI gene (formerly Entrezgene);Acc:2745745]	protein_coding
AT1G07680	AT1G07680	transmembrane protein [Source:NCBI gene (formerly Entrezgene);Acc:837281]	protein_coding
AT1G07720	KCS3	3-ketoacyl-CoA synthase 3 [Source:NCBI gene (formerly Entrezgene);Acc:837286]	protein_coding
AT1G04623	AT1G04623	ncRNA [Source:NCBI gene (formerly Entrezgene);Acc:28716155]	long_noncoding_rna
AT1G07850	AT1G07850	transferring glycosyl group transferase (DUF604) [Source:NCBI gene (formerly Entrezgene);Acc:837300]	protein_coding
AT1G07870	AT1G07870	Protein kinase superfamily protein [Source:NCBI gene (formerly Entrezgene);Acc:837302]	protein_coding
AT1G07860	AT1G07860	Serine/Threonine-kinase RLCKVII protein [Source:NCBI gene (formerly Entrezgene);Acc:837301]	protein_coding
AT1G07900	LBD1	LOB domain-containing protein 1 [Source:NCBI gene (formerly Entrezgene);Acc:837305]	protein_coding
AT1G07985	AT1G07985	Expressed protein [Source:NCBI gene (formerly Entrezgene);Acc:2745747]	protein_coding
AT1G08065	ACA5	alpha carbonic anhydrase 5 [Source:NCBI gene (formerly Entrezgene);Acc:837324]	protein_coding
AT1G08080	ACA7	alpha carbonic anhydrase 7 [Source:NCBI gene (formerly Entrezgene);Acc:837326]	protein_coding
AT1G08090	NRT2:1	nitrate transporter 2:1 [Source:NCBI gene (formerly Entrezgene);Acc:837327]	protein_coding
AT1G08100	NRT2.2	nitrate transporter 2.2 [Source:NCBI gene (formerly Entrezgene);Acc:837328]	protein_coding
AT1G08135	CHX6B	cation/H+ exchanger 6B [Source:NCBI gene (formerly Entrezgene);Acc:837334]	protein_coding
AT1G08140	CHX6A	cation/H+ exchanger 6A [Source:NCBI gene (formerly Entrezgene);Acc:837335]	protein_coding
AT1G08150	ATCHX5	Cation/hydrogen exchanger family protein [Source:NCBI gene (formerly Entrezgene);Acc:837336]	protein_coding
AT1G08160	AT1G08160	Late embryosis abundant (LEA) hydroxyproline-rich glycoprotein family [Source:NCBI gene (formerly Entrezgene);Acc:837337]	protein_coding
AT1G08170	AT1G08170	Histone superfamily protein [Source:NCBI gene (formerly Entrezgene);Acc:837338]	protein_coding
AT1G08230	AT1G08230	Transmembrane amino acid transporter family protein [Source:NCBI gene (formerly Entrezgene);Acc:837344]	protein_coding
AT1G08290	WIP3	WIP domain protein 3 [Source:NCBI gene (formerly Entrezgene);Acc:837349]	protein_coding
AT1G08320	TGA9	bZIP transcription factor family protein [Source:NCBI gene (formerly Entrezgene);Acc:837353]	protein_coding
AT1G08340	AT1G08340	Rho GTPase activating protein with PAK-box/P21-Rho-binding domain-containing protein [Source:NCBI gene (formerly Entrezgene);Acc:837354]	protein_coding
AT1G08380	PSAO	photosystem I subunit O [Source:NCBI gene (formerly Entrezgene);Acc:837358]	protein_coding
AT1G08430	ALMT1	aluminum-activated malate transporter 1 [Source:NCBI gene (formerly Entrezgene);Acc:837363]	protein_coding
AT1G08440	AT1G08440	aluminum activated malate transporter family protein [Source:NCBI gene (formerly Entrezgene);Acc:837364]	protein_coding
AT1G08465	YAB2	Plant-specific transcription factor YABBY family protein [Source:NCBI gene (formerly Entrezgene);Acc:3766682]	protein_coding
AT1G08670	AT1G08670	ENTH/VHS family protein [Source:NCBI gene (formerly Entrezgene);Acc:837389]	protein_coding
AT1G08860	BON3	Calcium-dependent phospholipid-binding Copine family protein [Source:NCBI gene (formerly Entrezgene);Acc:837408]	protein_coding
AT1G04677	AT1G04677	ncRNA [Source:NCBI gene (formerly Entrezgene);Acc:28716162]	long_noncoding_rna
AT1G08985	AT1G08985	AP2/B3-like transcriptional factor family protein [Source:NCBI gene (formerly Entrezgene);Acc:837419]	protein_coding
AT1G08990	PGSIP5	plant glycogenin-like starch initiation protein 5 [Source:NCBI gene (formerly Entrezgene);Acc:837420]	protein_coding
AT1G09030	NF-YB4	nuclear factor Y, subunit B4 [Source:NCBI gene (formerly Entrezgene);Acc:837424]	protein_coding
AT1G09080	BIP3	Heat shock protein 70 (Hsp 70) family protein [Source:NCBI gene (formerly Entrezgene);Acc:837429]	protein_coding
AT1G09090	RBOHB	respiratory burst oxidase-like protein [Source:NCBI gene (formerly Entrezgene);Acc:837430]	protein_coding
AT1G09240	NAS3	nicotianamine synthase 3 [Source:NCBI gene (formerly Entrezgene);Acc:837444]	protein_coding
AT1G09260	AT1G09260	Chaperone DnaJ-domain superfamily protein [Source:NCBI gene (formerly Entrezgene);Acc:837447]	protein_coding
AT1G09350	GolS3	galactinol synthase 3 [Source:NCBI gene (formerly Entrezgene);Acc:837457]	protein_coding
AT1G09360	AT1G09360	Plant invertase/pectin methylesterase inhibitor superfamily protein [Source:NCBI gene (formerly Entrezgene);Acc:837458]	protein_coding
AT1G09380	UMAMIT25	nodulin MtN21 /EamA-like transporter family protein [Source:NCBI gene (formerly Entrezgene);Acc:837460]	protein_coding
AT1G09480	AT1G09480	NAD(P)-binding Rossmann-fold superfamily protein [Source:NCBI gene (formerly Entrezgene);Acc:837471]	protein_coding
AT1G09483	AT1G09483	myosin heavy chain, cardiac protein [Source:NCBI gene (formerly Entrezgene);Acc:837472]	protein_coding
AT1G09500	AT1G09500	NAD(P)-binding Rossmann-fold superfamily protein [Source:NCBI gene (formerly Entrezgene);Acc:837475]	protein_coding
AT1G09510	AT1G09510	NAD(P)-binding Rossmann-fold superfamily protein [Source:NCBI gene (formerly Entrezgene);Acc:837476]	protein_coding
AT1G04703	AT1G04703	ncRNA [Source:NCBI gene (formerly Entrezgene);Acc:28716167]	long_noncoding_rna
AT1G09550	AT1G09550	Pectinacetylesterase family protein [Source:NCBI gene (formerly Entrezgene);Acc:837481]	protein_coding
AT1G09625	AT1G09625	transmembrane protein [Source:NCBI gene (formerly Entrezgene);Acc:5007674]	protein_coding
AT1G04717	AT1G04717	ncRNA [Source:NCBI gene (formerly Entrezgene);Acc:28716170]	long_noncoding_rna
AT1G09665	AT1G09665	Toll-Interleukin-Resistance (TIR) domain family protein [Source:NCBI gene (formerly Entrezgene);Acc:837495]	protein_coding
AT1G09790	COBL6	COBRA-like protein 6 [Source:NCBI gene (formerly Entrezgene);Acc:837508]	protein_coding
AT1G09890	AT1G09890	Rhamnogalacturonate lyase family protein [Source:NCBI gene (formerly Entrezgene);Acc:837521]	protein_coding
AT1G09930	OPT2	oligopeptide transporter 2 [Source:NCBI gene (formerly Entrezgene);Acc:837525]	protein_coding
AT1G09932	AT1G09932	Phosphoglycerate mutase family protein [Source:NCBI gene (formerly Entrezgene);Acc:837526]	protein_coding
AT1G09935	AT1G09935	Phosphoglycerate mutase family protein [Source:NCBI gene (formerly Entrezgene);Acc:837527]	protein_coding
AT1G09960	SUT4	sucrose transporter 4 [Source:NCBI gene (formerly Entrezgene);Acc:837530]	protein_coding
AT1G10010	AAP8	amino acid permease 8 [Source:NCBI gene (formerly Entrezgene);Acc:837536]	protein_coding
AT1G10060	BCAT-1	branched-chain amino acid transaminase 1 [Source:NCBI gene (formerly Entrezgene);Acc:837542]	protein_coding
AT1G10225	AT1G10225	transmembrane protein [Source:NCBI gene (formerly Entrezgene);Acc:837561]	protein_coding
AT1G10250	AT1G10250	paired amphipathic helix Sin3-like protein [Source:NCBI gene (formerly Entrezgene);Acc:837564]	protein_coding
AT1G10260	NA	NA	transposable_element_gene
AT1G04783	AT1G04783	ncRNA [Source:NCBI gene (formerly Entrezgene);Acc:28716180]	long_noncoding_rna
AT1G10380	AT1G10380	Putative membrane lipoprotein [Source:NCBI gene (formerly Entrezgene);Acc:837577]	protein_coding
AT1G10385	AT1G10385	Vps51/Vps67 family (components of vesicular transport) protein [Source:NCBI gene (formerly Entrezgene);Acc:837578]	protein_coding
AT1G10400	AT1G10400	UDP-Glycosyltransferase superfamily protein [Source:NCBI gene (formerly Entrezgene);Acc:837580]	protein_coding
AT1G04793	AT1G04793	ncRNA [Source:NCBI gene (formerly Entrezgene);Acc:28716182]	long_noncoding_rna
AT1G10480	ZFP5	zinc finger protein 5 [Source:NCBI gene (formerly Entrezgene);Acc:837588]	protein_coding
AT1G10585	AT1G10585	basic helix-loop-helix (bHLH) DNA-binding superfamily protein [Source:NCBI gene (formerly Entrezgene);Acc:837600]	protein_coding
AT1G10586	AT1G10586	basic helix-loop-helix (bHLH) DNA-binding superfamily protein [Source:NCBI gene (formerly Entrezgene);Acc:6240488]	protein_coding
AT1G10588	AT1G10588	Gibberellin-regulated family protein [Source:NCBI gene (formerly Entrezgene);Acc:5007675]	protein_coding
AT1G10620	PERK11	Protein kinase superfamily protein [Source:NCBI gene (formerly Entrezgene);Acc:837605]	protein_coding
AT1G10657	AT1G10657	transmembrane protein [Source:NCBI gene (formerly Entrezgene);Acc:5007676]	protein_coding
AT1G10680	PGP10	P-glycoprotein 10 [Source:NCBI gene (formerly Entrezgene);Acc:837611]	protein_coding
AT1G10682	AT1G10682	ncRNA [Source:NCBI gene (formerly Entrezgene);Acc:6241126]	other_rna
AT1G10745	AT1G10745	maternally expressed family protein [Source:NCBI gene (formerly Entrezgene);Acc:5007679]	protein_coding
AT1G10747	AT1G10747	maternally expressed family protein [Source:NCBI gene (formerly Entrezgene);Acc:5007680]	protein_coding
AT1G10875	AT1G10875	core-2/I-branching beta-1,6-N-acetylglucosaminyltransferase family protein [Source:NCBI gene (formerly Entrezgene);Acc:837631]	protein_coding
AT1G10880	AT1G10880	core-2/I-branching beta-1,6-n-acetylglucosaminyltransferase family protein [Source:NCBI gene (formerly Entrezgene);Acc:28717231]	protein_coding
AT1G11070	AT1G11070	hydroxyproline-rich glycoprotein family protein [Source:NCBI gene (formerly Entrezgene);Acc:837648]	protein_coding
AT1G11080	scpl31	serine carboxypeptidase-like 31 [Source:NCBI gene (formerly Entrezgene);Acc:837649]	protein_coding
AT1G11125	AT1G11125		protein_coding
AT1G11150	NA	NA	transposable_element_gene
AT1G11190	BFN1	bifunctional nuclease i [Source:NCBI gene (formerly Entrezgene);Acc:837660]	protein_coding
AT1G11210	AT1G11210	cotton fiber protein, putative (DUF761) [Source:NCBI gene (formerly Entrezgene);Acc:837662]	protein_coding
AT1G11220	AT1G11220	cotton fiber, putative (DUF761) [Source:NCBI gene (formerly Entrezgene);Acc:837663]	protein_coding
AT1G11230	AT1G11230	transmembrane protein, putative (DUF761) [Source:NCBI gene (formerly Entrezgene);Acc:837664]	protein_coding
AT1G11240	AT1G11240	ribosomal RNA-processing protein [Source:NCBI gene (formerly Entrezgene);Acc:837665]	protein_coding
AT1G11250	SYP125	syntaxin of plants 125 [Source:NCBI gene (formerly Entrezgene);Acc:837666]	protein_coding
AT1G11362	AT1G11362	Plant invertase/pectin methylesterase inhibitor superfamily protein [Source:NCBI gene (formerly Entrezgene);Acc:6240451]	protein_coding
AT1G11370	AT1G11370	Pectin lyase-like superfamily protein [Source:NCBI gene (formerly Entrezgene);Acc:837679]	protein_coding
AT1G11420	DUF2	at domain protein (DOMAIN OF UNKNOWN FUNCTION 724 2) [Source:NCBI gene (formerly Entrezgene);Acc:837684]	protein_coding
AT1G11450	UMAMIT27	nodulin MtN21 /EamA-like transporter family protein [Source:NCBI gene (formerly Entrezgene);Acc:837687]	protein_coding
AT1G11460	UMAMIT26	nodulin MtN21 /EamA-like transporter family protein [Source:NCBI gene (formerly Entrezgene);Acc:837688]	protein_coding
AT1G11470	AT1G11470	Pentatricopeptide repeat (PPR) superfamily protein [Source:NCBI gene (formerly Entrezgene);Acc:837689]	protein_coding
AT1G11510	AT1G11510	DNA-binding storekeeper protein-related transcriptional regulator [Source:NCBI gene (formerly Entrezgene);Acc:837694]	protein_coding
AT1G11520	AT1G11520	pliceosome associated protein-like protein [Source:NCBI gene (formerly Entrezgene);Acc:837695]	protein_coding
AT1G11560	AT1G11560	Oligosaccharyltransferase complex/magnesium transporter family protein [Source:NCBI gene (formerly Entrezgene);Acc:837699]	protein_coding
AT1G11570	NTL	NTF2-like protein [Source:NCBI gene (formerly Entrezgene);Acc:837700]	protein_coding
AT1G11572	AT1G11572	Plant thionin family protein [Source:NCBI gene (formerly Entrezgene);Acc:5007683]	protein_coding
AT1G11580	PMEPCRA	methylesterase PCR A [Source:NCBI gene (formerly Entrezgene);Acc:837701]	protein_coding
AT1G11600	CYP77B1	cytochrome P450, family 77, subfamily B, polypeptide 1 [Source:NCBI gene (formerly Entrezgene);Acc:837704]	protein_coding
AT1G11608	AT1G11608	F-box associated ubiquitination effector family protein [Source:NCBI gene (formerly Entrezgene);Acc:6240907]	protein_coding
AT1G11610	CYP71A18	cytochrome P450, family 71, subfamily A, polypeptide 18 [Source:NCBI gene (formerly Entrezgene);Acc:837705]	protein_coding
AT1G11655	AT1G11655		protein_coding
AT1G11670	AT1G11670	MATE efflux family protein [Source:NCBI gene (formerly Entrezgene);Acc:837711]	protein_coding
AT1G11740	AT1G11740	ankyrin repeat family protein [Source:NCBI gene (formerly Entrezgene);Acc:837718]	protein_coding
AT1G11765	AT1G11765	Plant self-incompatibility protein S1 family [Source:NCBI gene (formerly Entrezgene);Acc:837721]	protein_coding
AT1G11770	AT1G11770	FAD-binding Berberine family protein [Source:NCBI gene (formerly Entrezgene);Acc:837722]	protein_coding
AT1G04887	AT1G04887	ncRNA [Source:NCBI gene (formerly Entrezgene);Acc:28716200]	antisense_long_noncoding_rna
AT1G11850	AT1G11850	transmembrane protein [Source:NCBI gene (formerly Entrezgene);Acc:837732]	protein_coding
AT1G11915	AT1G11915	wall-associated receptor kinase galacturonan-binding protein [Source:NCBI gene (formerly Entrezgene);Acc:837741]	protein_coding
AT1G11920	AT1G11920	Pectin lyase-like superfamily protein [Source:NCBI gene (formerly Entrezgene);Acc:837742]	protein_coding
AT1G11925	AT1G11925	Stigma-specific Stig1 family protein [Source:NCBI gene (formerly Entrezgene);Acc:837743]	protein_coding
AT1G11980	RUB3	ubiquitin-related protein 3 [Source:NCBI gene (formerly Entrezgene);Acc:837750]	protein_coding
AT1G11990	AT1G11990	O-fucosyltransferase family protein [Source:NCBI gene (formerly Entrezgene);Acc:837751]	protein_coding
AT1G12010	AT1G12010	2-oxoglutarate (2OG) and Fe(II)-dependent oxygenase superfamily protein [Source:NCBI gene (formerly Entrezgene);Acc:837753]	protein_coding
AT1G12020	AT1G12020		protein_coding
AT1G12030	AT1G12030	phosphoenolpyruvate carboxylase, putative (DUF506) [Source:NCBI gene (formerly Entrezgene);Acc:837755]	protein_coding
AT1G04923	AT1G04923	ncRNA [Source:NCBI gene (formerly Entrezgene);Acc:28716208]	long_noncoding_rna
AT1G12064	AT1G12064	transmembrane protein [Source:NCBI gene (formerly Entrezgene);Acc:3766707]	protein_coding
AT1G12070	AT1G12070	Immunoglobulin E-set superfamily protein [Source:NCBI gene (formerly Entrezgene);Acc:837759]	protein_coding
AT1G12080	AT1G12080	Vacuolar calcium-binding protein-like protein [Source:NCBI gene (formerly Entrezgene);Acc:837760]	protein_coding
AT1G12090	ELP	extensin-like protein [Source:NCBI gene (formerly Entrezgene);Acc:837761]	protein_coding
AT1G12100	AT1G12100	Bifunctional inhibitor/lipid-transfer protein/seed storage 2S albumin superfamily protein [Source:NCBI gene (formerly Entrezgene);Acc:837762]	protein_coding
AT1G12110	NRT1.1	nitrate transporter 1.1 [Source:NCBI gene (formerly Entrezgene);Acc:837763]	protein_coding
AT1G12130	AT1G12130	Flavin-binding monooxygenase family protein [Source:NCBI gene (formerly Entrezgene);Acc:837765]	protein_coding
AT1G12160	AT1G12160	Flavin-binding monooxygenase family protein [Source:NCBI gene (formerly Entrezgene);Acc:837768]	protein_coding
AT1G12170	AT1G12170	F-box family protein [Source:NCBI gene (formerly Entrezgene);Acc:837770]	protein_coding
AT1G12180	AT1G12180	14.7 kDa heat shock-like protein [Source:NCBI gene (formerly Entrezgene);Acc:837771]	protein_coding
AT1G12190	AT1G12190	F-box and associated interaction domains-containing protein [Source:NCBI gene (formerly Entrezgene);Acc:837772]	protein_coding
AT1G12200	FMO	Flavin-binding monooxygenase family protein [Source:NCBI gene (formerly Entrezgene);Acc:837773]	protein_coding
AT1G12260	NAC007	NAC 007 [Source:NCBI gene (formerly Entrezgene);Acc:837780]	protein_coding
AT1G04937	AT1G04937	ncRNA [Source:NCBI gene (formerly Entrezgene);Acc:28716211]	long_noncoding_rna
AT1G12490	AT1G12490	F-box associated ubiquitination effector family protein [Source:NCBI gene (formerly Entrezgene);Acc:837806]	protein_coding
AT1G04957	AT1G04957	ncRNA [Source:NCBI gene (formerly Entrezgene);Acc:28716215]	long_noncoding_rna
AT1G12540	AT1G12540	basic helix-loop-helix (bHLH) DNA-binding superfamily protein [Source:NCBI gene (formerly Entrezgene);Acc:837810]	protein_coding
AT1G12560	EXPA7	expansin A7 [Source:NCBI gene (formerly Entrezgene);Acc:837813]	protein_coding
AT1G12570	AT1G12570	Glucose-methanol-choline (GMC) oxidoreductase family protein [Source:NCBI gene (formerly Entrezgene);Acc:837814]	protein_coding
AT1G12600	AT1G12600	UDP-N-acetylglucosamine (UAA) transporter family [Source:NCBI gene (formerly Entrezgene);Acc:837816]	protein_coding
AT1G12630	AT1G12630	Integrase-type DNA-binding superfamily protein [Source:NCBI gene (formerly Entrezgene);Acc:837819]	protein_coding
AT1G12660	AT1G12660	thionin-like protein [Source:NCBI gene (formerly Entrezgene);Acc:837822]	protein_coding
AT1G12663	AT1G12663	thionin-like protein [Source:NCBI gene (formerly Entrezgene);Acc:5007688]	protein_coding
AT1G12665	AT1G12665	thionin-like protein [Source:NCBI gene (formerly Entrezgene);Acc:5007689]	protein_coding
AT1G12740	CYP87A2	cytochrome P450, family 87, subfamily A, polypeptide 2 [Source:NCBI gene (formerly Entrezgene);Acc:837830]	protein_coding
AT1G12805	AT1G12805	nucleotide binding protein [Source:NCBI gene (formerly Entrezgene);Acc:2745749]	protein_coding
AT1G12940	NRT2.5	nitrate transporter2.5 [Source:NCBI gene (formerly Entrezgene);Acc:837852]	protein_coding
AT1G12950	RSH2	root hair specific 2 [Source:NCBI gene (formerly Entrezgene);Acc:837853]	protein_coding
AT1G12960	AT1G12960	Ribosomal protein L18e/L15 superfamily protein [Source:NCBI gene (formerly Entrezgene);Acc:837854]	protein_coding
AT1G12980	ESR1	Integrase-type DNA-binding superfamily protein [Source:NCBI gene (formerly Entrezgene);Acc:837856]	protein_coding
AT1G13130	AT1G13130	Cellulase (glycosyl hydrolase family 5) protein [Source:NCBI gene (formerly Entrezgene);Acc:837870]	protein_coding
AT1G13200	AT1G13200	F-box and associated interaction domains-containing protein [Source:NCBI gene (formerly Entrezgene);Acc:837880]	protein_coding
AT1G13260	RAV1	related to ABI3/VP1 1 [Source:NCBI gene (formerly Entrezgene);Acc:837886]	protein_coding
AT1G13290	DOT5	C2H2-like zinc finger protein [Source:NCBI gene (formerly Entrezgene);Acc:837889]	protein_coding
AT1G13300	HRS1	myb-like transcription factor family protein [Source:NCBI gene (formerly Entrezgene);Acc:837890]	protein_coding
AT1G13370	AT1G13370	Histone superfamily protein [Source:NCBI gene (formerly Entrezgene);Acc:837897]	protein_coding
AT1G13400	NUB	C2H2 and C2HC zinc fingers superfamily protein [Source:NCBI gene (formerly Entrezgene);Acc:837900]	protein_coding
AT1G13420	ST4B	sulfotransferase 4B [Source:NCBI gene (formerly Entrezgene);Acc:837902]	protein_coding
AT1G13430	ST4C	sulfotransferase 4C [Source:NCBI gene (formerly Entrezgene);Acc:837903]	protein_coding
AT1G13590	PSK1	phytosulfokine 1 [Source:NCBI gene (formerly Entrezgene);Acc:837920]	protein_coding
AT1G08905	NA	NA	novel_transcribed_region
AT1G13600	bZIP58	basic leucine-zipper 58 [Source:NCBI gene (formerly Entrezgene);Acc:837921]	protein_coding
AT1G13605	AT1G13605	defensin-like protein [Source:NCBI gene (formerly Entrezgene);Acc:3766718]	protein_coding
AT1G13607	AT1G13607	Defensin-like (DEFL) family protein [Source:NCBI gene (formerly Entrezgene);Acc:3766719]	protein_coding
AT1G13608	AT1G13608	Defensin-like (DEFL) family protein [Source:NCBI gene (formerly Entrezgene);Acc:3766720]	protein_coding
AT1G13609	AT1G13609	Defensin-like (DEFL) family protein [Source:NCBI gene (formerly Entrezgene);Acc:3766721]	protein_coding
AT1G13610	AT1G13610	alpha/beta-Hydrolases superfamily protein [Source:NCBI gene (formerly Entrezgene);Acc:837922]	protein_coding
AT1G13620	RGF2	root meristem growth factor-like protein [Source:NCBI gene (formerly Entrezgene);Acc:837923]	protein_coding
AT1G13670	AT1G13670		protein_coding
AT1G13680	AT1G13680	PLC-like phosphodiesterases superfamily protein [Source:NCBI gene (formerly Entrezgene);Acc:837929]	protein_coding
AT1G05027	AT1G05027	ncRNA [Source:NCBI gene (formerly Entrezgene);Acc:28716230]	long_noncoding_rna
AT1G13710	CYP78A5	cytochrome P450, family 78, subfamily A, polypeptide 5 [Source:NCBI gene (formerly Entrezgene);Acc:837932]	protein_coding
AT1G13930	AT1G13930	oleosin-B3-like protein [Source:NCBI gene (formerly Entrezgene);Acc:837953]	protein_coding
AT1G14040	AT1G14040	EXS (ERD1/XPR1/SYG1) family protein [Source:NCBI gene (formerly Entrezgene);Acc:837965]	protein_coding
AT1G14100	FUT8	fucosyltransferase 8 [Source:NCBI gene (formerly Entrezgene);Acc:5007694]	protein_coding
AT1G14110	FUT9	fucosyltransferase 9 [Source:NCBI gene (formerly Entrezgene);Acc:837970]	protein_coding
AT1G05053	AT1G05053	ncRNA [Source:NCBI gene (formerly Entrezgene);Acc:28716236]	long_noncoding_rna
AT1G14120	AT1G14120	2-oxoglutarate (2OG) and Fe(II)-dependent oxygenase superfamily protein [Source:NCBI gene (formerly Entrezgene);Acc:837971]	protein_coding
AT1G14220	AT1G14220	Ribonuclease T2 family protein [Source:NCBI gene (formerly Entrezgene);Acc:837983]	protein_coding
AT1G14240	AT1G14240	GDA1/CD39 nucleoside phosphatase family protein [Source:NCBI gene (formerly Entrezgene);Acc:837985]	protein_coding
AT1G14250	AT1G14250	GDA1/CD39 nucleoside phosphatase family protein [Source:NCBI gene (formerly Entrezgene);Acc:837986]	protein_coding
AT1G05067	AT1G05067	ncRNA [Source:NCBI gene (formerly Entrezgene);Acc:28716240]	long_noncoding_rna
AT1G05073	AT1G05073	ncRNA [Source:NCBI gene (formerly Entrezgene);Acc:28716241]	long_noncoding_rna
AT1G14440	HB31	homeobox protein 31 [Source:NCBI gene (formerly Entrezgene);Acc:838006]	protein_coding
AT1G14540	PER4	Peroxidase superfamily protein [Source:NCBI gene (formerly Entrezgene);Acc:838016]	protein_coding
AT1G14550	AT1G14550	Peroxidase superfamily protein [Source:NCBI gene (formerly Entrezgene);Acc:838017]	protein_coding
AT1G14580	AT1G14580	C2H2-like zinc finger protein [Source:NCBI gene (formerly Entrezgene);Acc:838020]	protein_coding
AT1G05097	AT1G05097	ncRNA [Source:NCBI gene (formerly Entrezgene);Acc:28716246]	long_noncoding_rna
AT1G05103	AT1G05103	ncRNA [Source:NCBI gene (formerly Entrezgene);Acc:28716247]	long_noncoding_rna
AT1G05107	AT1G05107	ncRNA [Source:NCBI gene (formerly Entrezgene);Acc:28716248]	long_noncoding_rna
AT1G14600	AT1G14600	Homeodomain-like superfamily protein [Source:NCBI gene (formerly Entrezgene);Acc:838022]	protein_coding
AT1G14630	AT1G14630	XRI1-like protein [Source:NCBI gene (formerly Entrezgene);Acc:838025]	protein_coding
AT1G14700	PAP3	purple acid phosphatase 3 [Source:NCBI gene (formerly Entrezgene);Acc:838035]	protein_coding
AT1G14730	AT1G14730	Cytochrome b561/ferric reductase transmembrane protein family [Source:NCBI gene (formerly Entrezgene);Acc:838038]	protein_coding
AT1G14755	AT1G14755	S locus-related glycoprotein 1 (SLR1) binding pollen coat protein family [Source:NCBI gene (formerly Entrezgene);Acc:3766729]	protein_coding
AT1G14760	KNATM	KNOX meinox protein [Source:NCBI gene (formerly Entrezgene);Acc:838041]	protein_coding
AT1G14780	AT1G14780	MAC/Perforin domain-containing protein [Source:NCBI gene (formerly Entrezgene);Acc:838043]	protein_coding
AT1G14860	NUDT18	nudix hydrolase homolog 18 [Source:NCBI gene (formerly Entrezgene);Acc:838051]	protein_coding
AT1G14870	PCR2	PLANT CADMIUM RESISTANCE 2 [Source:NCBI gene (formerly Entrezgene);Acc:838052]	protein_coding
AT1G14880	PCR1	PLANT CADMIUM RESISTANCE 1 [Source:NCBI gene (formerly Entrezgene);Acc:838053]	protein_coding
AT1G14890	AT1G14890	Plant invertase/pectin methylesterase inhibitor superfamily protein [Source:NCBI gene (formerly Entrezgene);Acc:838054]	protein_coding
AT1G14930	AT1G14930	Polyketide cyclase/dehydrase and lipid transport superfamily protein [Source:NCBI gene (formerly Entrezgene);Acc:838058]	protein_coding
AT1G14940	AT1G14940	Polyketide cyclase/dehydrase and lipid transport superfamily protein [Source:NCBI gene (formerly Entrezgene);Acc:838059]	protein_coding
AT1G14950	AT1G14950	Polyketide cyclase/dehydrase and lipid transport superfamily protein [Source:NCBI gene (formerly Entrezgene);Acc:838060]	protein_coding
AT1G14960	AT1G14960	Polyketide cyclase/dehydrase and lipid transport superfamily protein [Source:NCBI gene (formerly Entrezgene);Acc:838061]	protein_coding
AT1G15010	AT1G15010	mediator of RNA polymerase II transcription subunit [Source:NCBI gene (formerly Entrezgene);Acc:838066]	protein_coding
AT1G05153	AT1G05153	ncRNA [Source:NCBI gene (formerly Entrezgene);Acc:28716257]	long_noncoding_rna
AT1G15210	ABCG35	pleiotropic drug resistance 7 [Source:NCBI gene (formerly Entrezgene);Acc:838087]	protein_coding
AT1G15320	AT1G15320	seed dormancy control protein [Source:NCBI gene (formerly Entrezgene);Acc:838101]	protein_coding
AT1G15330	AT1G15330	Cystathionine beta-synthase (CBS) protein [Source:NCBI gene (formerly Entrezgene);Acc:838102]	protein_coding
AT1G05157	NA	NA	novel_transcribed_region
AT1G15360	SHN1	Integrase-type DNA-binding superfamily protein [Source:NCBI gene (formerly Entrezgene);Acc:838105]	protein_coding
AT1G15380	GLYI4	Lactoylglutathione lyase / glyoxalase I family protein [Source:NCBI gene (formerly Entrezgene);Acc:838107]	protein_coding
AT1G15385	AT1G15385	cotton fiber protein [Source:NCBI gene (formerly Entrezgene);Acc:838108]	protein_coding
AT1G15460	BOR4	HCO3- transporter family [Source:NCBI gene (formerly Entrezgene);Acc:838116]	protein_coding
AT1G15540	AT1G15540	2-oxoglutarate-dependent dioxygenase-like protein [Source:NCBI gene (formerly Entrezgene);Acc:838124]	protein_coding
AT1G15550	GA3OX1	gibberellin 3-oxidase 1 [Source:NCBI gene (formerly Entrezgene);Acc:838125]	protein_coding
AT1G15560	NA	NA	transposable_element_gene
AT1G15580	IAA5	indole-3-acetic acid inducible 5 [Source:NCBI gene (formerly Entrezgene);Acc:838128]	protein_coding
AT1G15590	AT1G15590	E3 ubiquitin-protein ligase [Source:NCBI gene (formerly Entrezgene);Acc:838129]	protein_coding
AT1G15600	AT1G15600	transmembrane protein [Source:NCBI gene (formerly Entrezgene);Acc:838130]	protein_coding
AT1G15610	AT1G15610	transmembrane protein [Source:NCBI gene (formerly Entrezgene);Acc:838131]	protein_coding
AT1G15620	AT1G15620	transmembrane protein [Source:NCBI gene (formerly Entrezgene);Acc:838132]	protein_coding
AT1G15625	AT1G15625	E3 ubiquitin-protein ligase [Source:NCBI gene (formerly Entrezgene);Acc:28717242]	protein_coding
AT1G15630	AT1G15630	transmembrane protein [Source:NCBI gene (formerly Entrezgene);Acc:838133]	protein_coding
AT1G15640	AT1G15640	transmembrane protein [Source:NCBI gene (formerly Entrezgene);Acc:838134]	protein_coding
AT1G15680	AT1G15680	F-box family protein [Source:NCBI gene (formerly Entrezgene);Acc:838137]	protein_coding
AT1G15820	LHCB6	light harvesting complex photosystem II subunit 6 [Source:NCBI gene (formerly Entrezgene);Acc:838151]	protein_coding
AT1G15840	AT1G15840		protein_coding
AT1G16290	AT1G16290	transglycosylase [Source:NCBI gene (formerly Entrezgene);Acc:838198]	protein_coding
AT1G16310	AT1G16310	Cation efflux family protein [Source:NCBI gene (formerly Entrezgene);Acc:838200]	protein_coding
AT1G16380	ATCHX1	Cation/hydrogen exchanger family protein [Source:NCBI gene (formerly Entrezgene);Acc:838208]	protein_coding
AT1G16390	2024-10-03	organic cation/carnitine transporter 3 [Source:NCBI gene (formerly Entrezgene);Acc:838209]	protein_coding
AT1G16400	CYP79F2	cytochrome P450, family 79, subfamily F, polypeptide 2 [Source:NCBI gene (formerly Entrezgene);Acc:838210]	protein_coding
AT1G16410	CYP79F1	cytochrome p450 79f1 [Source:NCBI gene (formerly Entrezgene);Acc:838211]	protein_coding
AT1G16530	ASL9	ASYMMETRIC LEAVES 2-like 9 [Source:NCBI gene (formerly Entrezgene);Acc:838223]	protein_coding
AT1G16705	AT1G16705	p300/CBP acetyltransferase-related protein-like protein [Source:NCBI gene (formerly Entrezgene);Acc:838241]	protein_coding
AT1G16905	AT1G16905	Curculin-like (mannose-binding) lectin family protein [Source:NCBI gene (formerly Entrezgene);Acc:5007699]	protein_coding
AT1G16910	LSH8	LIGHT-DEPENDENT SHORT HYPOCOTYLS-like protein (DUF640) [Source:NCBI gene (formerly Entrezgene);Acc:838262]	protein_coding
AT1G16930	AT1G16930	F-box/RNI-like/FBD-like domains-containing protein [Source:NCBI gene (formerly Entrezgene);Acc:838264]	protein_coding
AT1G16940	AT1G16940	F-box/RNI-like/FBD-like domains-containing protein [Source:NCBI gene (formerly Entrezgene);Acc:838265]	protein_coding
AT1G16945	AT1G16945	F-box/FBD/LRR protein [Source:NCBI gene (formerly Entrezgene);Acc:28717244]	protein_coding
AT1G16950	AT1G16950	transmembrane protein [Source:NCBI gene (formerly Entrezgene);Acc:838266]	protein_coding
AT1G16980	TPS2	trehalose-6-phosphate synthase [Source:NCBI gene (formerly Entrezgene);Acc:838269]	protein_coding
AT1G17000			protein_coding
AT1G17010	AT1G17010	2-oxoglutarate (2OG) and Fe(II)-dependent oxygenase superfamily protein [Source:NCBI gene (formerly Entrezgene);Acc:838271]	protein_coding
AT1G17060	CYP72C1	cytochrome p450 72c1 [Source:NCBI gene (formerly Entrezgene);Acc:838276]	protein_coding
AT1G17150	AT1G17150	Pectin lyase-like superfamily protein [Source:NCBI gene (formerly Entrezgene);Acc:838286]	protein_coding
AT1G17190	GSTU26	glutathione S-transferase tau 26 [Source:NCBI gene (formerly Entrezgene);Acc:838290]	protein_coding
AT1G17200	AT1G17200	Uncharacterized protein family (UPF0497) [Source:NCBI gene (formerly Entrezgene);Acc:838291]	protein_coding
AT1G17300	AT1G17300		protein_coding
AT1G17310	AT1G17310	MADS-box transcription factor family protein [Source:NCBI gene (formerly Entrezgene);Acc:838303]	protein_coding
AT1G17345	AT1G17345	SAUR-like auxin-responsive protein family [Source:NCBI gene (formerly Entrezgene);Acc:838306]	protein_coding
AT1G17700	PRA1.F1	prenylated RAB acceptor 1.F1 [Source:NCBI gene (formerly Entrezgene);Acc:838346]	protein_coding
AT1G17710	PEPC1	Pyridoxal phosphate phosphatase-related protein [Source:NCBI gene (formerly Entrezgene);Acc:838347]	protein_coding
AT1G17770	SUVH7	histone-lysine N-methyltransferase, H3 lysine-9 specific SUVH3-like protein [Source:NCBI gene (formerly Entrezgene);Acc:838355]	protein_coding
AT1G17800	ENODL22	early nodulin-like protein 22 [Source:NCBI gene (formerly Entrezgene);Acc:838358]	protein_coding
AT1G17810	BETA-TIP	beta-tonoplast intrinsic protein [Source:NCBI gene (formerly Entrezgene);Acc:838359]	protein_coding
AT1G17910	AT1G17910	Wall-associated kinase family protein [Source:NCBI gene (formerly Entrezgene);Acc:838370]	protein_coding
AT1G17950	MYB52	myb domain protein 52 [Source:NCBI gene (formerly Entrezgene);Acc:838374]	protein_coding
AT1G17960	AT1G17960	Threonyl-tRNA synthetase [Source:NCBI gene (formerly Entrezgene);Acc:838375]	protein_coding
AT1G18050	AT1G18050	SWAP/surp RNA-binding domain protein [Source:NCBI gene (formerly Entrezgene);Acc:838385]	protein_coding
AT1G18100	E12A11	PEBP (phosphatidylethanolamine-binding protein) family protein [Source:NCBI gene (formerly Entrezgene);Acc:838390]	protein_coding
AT1G05383	AT1G05383	ncRNA [Source:NCBI gene (formerly Entrezgene);Acc:28716303]	antisense_long_noncoding_rna
AT1G18140	LAC1	laccase 1 [Source:NCBI gene (formerly Entrezgene);Acc:838393]	protein_coding
AT1G18197	AT1G18197	GCK domain protein [Source:NCBI gene (formerly Entrezgene);Acc:28717248]	protein_coding
AT1G18200	RABA6b	Rab GTPase-like A1I protein [Source:NCBI gene (formerly Entrezgene);Acc:838399]	protein_coding
AT1G05387	AT1G05387	ncRNA [Source:NCBI gene (formerly Entrezgene);Acc:28716304]	long_noncoding_rna
AT1G05397	AT1G05397	ncRNA [Source:NCBI gene (formerly Entrezgene);Acc:28716305]	long_noncoding_rna
AT1G18250	ATLP-1	Pathosis-related thaumatin superfamily protein [Source:NCBI gene (formerly Entrezgene);Acc:838405]	protein_coding
AT1G18280	AT1G18280	Bifunctional inhibitor/lipid-transfer protein/seed storage 2S albumin superfamily protein [Source:NCBI gene (formerly Entrezgene);Acc:838408]	protein_coding
AT1G18290	AT1G18290	DUF4228 domain protein [Source:NCBI gene (formerly Entrezgene);Acc:838409]	protein_coding
AT1G18310	AT1G18310	glycosyl hydrolase family 81 protein [Source:NCBI gene (formerly Entrezgene);Acc:838411]	protein_coding
AT1G18350	MKK7	MAP kinase kinase 7 [Source:NCBI gene (formerly Entrezgene);Acc:838416]	protein_coding
AT1G18400	BEE1	BR enhanced expression 1 [Source:NCBI gene (formerly Entrezgene);Acc:838421]	protein_coding
AT1G18570	MYB51	myb domain protein 51 [Source:NCBI gene (formerly Entrezgene);Acc:838438]	protein_coding
AT1G05407	AT1G05407	ncRNA [Source:NCBI gene (formerly Entrezgene);Acc:28716306]	long_noncoding_rna
AT1G05413	AT1G05413	ncRNA [Source:NCBI gene (formerly Entrezgene);Acc:28716307]	long_noncoding_rna
AT1G18710	MYB47	myb domain protein 47 [Source:NCBI gene (formerly Entrezgene);Acc:838453]	protein_coding
AT1G18760	AT1G18760	Zinc finger, C3HC4 type (RING finger) family protein [Source:NCBI gene (formerly Entrezgene);Acc:838458]	protein_coding
AT1G18770	AT1G18770	RING/U-box superfamily protein [Source:NCBI gene (formerly Entrezgene);Acc:838459]	protein_coding
AT1G18780	AT1G18780	RING/U-box superfamily protein [Source:NCBI gene (formerly Entrezgene);Acc:838460]	protein_coding
AT1G18790	RKD1	RWP-RK domain-containing protein [Source:NCBI gene (formerly Entrezgene);Acc:838461]	protein_coding
AT1G18810	AT1G18810	phytochrome kinase substrate-like protein [Source:NCBI gene (formerly Entrezgene);Acc:838463]	protein_coding
AT1G18835	MIF3	mini zinc finger [Source:NCBI gene (formerly Entrezgene);Acc:5007704]	protein_coding
AT1G05447	AT1G05447	ncRNA [Source:NCBI gene (formerly Entrezgene);Acc:28716313]	long_noncoding_rna
AT1G18860	WRKY61	WRKY DNA-binding protein 61 [Source:NCBI gene (formerly Entrezgene);Acc:838467]	protein_coding
AT1G18960	AT1G18960	myb-like HTH transcriptional regulator family protein [Source:NCBI gene (formerly Entrezgene);Acc:838477]	protein_coding
AT1G18970	GLP4	germin-like protein 4 [Source:NCBI gene (formerly Entrezgene);Acc:838478]	protein_coding
AT1G18975	AT1G18975		protein_coding
AT1G19030	NA	NA	transposable_element_gene
AT1G19060	AT1G19060		protein_coding
AT1G19160	AT1G19160	F-box family protein [Source:NCBI gene (formerly Entrezgene);Acc:838499]	protein_coding
AT1G19170	AT1G19170	Pectin lyase-like superfamily protein [Source:NCBI gene (formerly Entrezgene);Acc:838500]	protein_coding
AT1G08925	NA	NA	novel_transcribed_region
AT1G19180	JAZ1	jasmonate-zim-domain protein 1 [Source:NCBI gene (formerly Entrezgene);Acc:838501]	protein_coding
AT1G19190	AT1G19190	alpha/beta-Hydrolases superfamily protein [Source:NCBI gene (formerly Entrezgene);Acc:838502]	protein_coding
AT1G05477	AT1G05477	ncRNA [Source:NCBI gene (formerly Entrezgene);Acc:28716318]	long_noncoding_rna
AT1G05487	AT1G05487	ncRNA [Source:NCBI gene (formerly Entrezgene);Acc:28716320]	long_noncoding_rna
AT1G19230	AT1G19230	Riboflavin synthase-like superfamily protein [Source:NCBI gene (formerly Entrezgene);Acc:838506]	protein_coding
AT1G19250	FMO1	flavin-dependent monooxygenase 1 [Source:NCBI gene (formerly Entrezgene);Acc:838508]	protein_coding
AT1G19320	AT1G19320	Pathosis-related thaumatin superfamily protein [Source:NCBI gene (formerly Entrezgene);Acc:838514]	protein_coding
AT1G19390	AT1G19390	Wall-associated kinase family protein [Source:NCBI gene (formerly Entrezgene);Acc:838522]	protein_coding
AT1G19415	NA	NA	transposable_element_gene
AT1G19460	AT1G19460	Galactose oxidase/kelch repeat superfamily protein [Source:NCBI gene (formerly Entrezgene);Acc:838530]	protein_coding
AT1G19500	AT1G19500		protein_coding
AT1G19510	RL5	RAD-like 5 [Source:NCBI gene (formerly Entrezgene);Acc:838537]	protein_coding
AT1G19530	AT1G19530	DNA polymerase epsilon catalytic subunit A [Source:NCBI gene (formerly Entrezgene);Acc:838540]	protein_coding
AT1G19540	AT1G19540	NmrA-like negative transcriptional regulator family protein [Source:NCBI gene (formerly Entrezgene);Acc:838541]	protein_coding
AT1G19565	AT1G19565		protein_coding
AT1G19610	PDF1.4	defensin-like protein [Source:NCBI gene (formerly Entrezgene);Acc:838548]	protein_coding
AT1G19630	CYP722A1	cytochrome P450, family 722, subfamily A, polypeptide 1 [Source:NCBI gene (formerly Entrezgene);Acc:838550]	protein_coding
AT1G19620	AT1G19620	transmembrane protein [Source:NCBI gene (formerly Entrezgene);Acc:838549]	protein_coding
AT1G19640	JMT	jasmonic acid carboxyl methyltransferase [Source:NCBI gene (formerly Entrezgene);Acc:838551]	protein_coding
AT1G19670	CLH1	chlorophyllase 1 [Source:NCBI gene (formerly Entrezgene);Acc:838554]	protein_coding
AT1G19750	AT1G19750	Transducin/WD40 repeat-like superfamily protein [Source:NCBI gene (formerly Entrezgene);Acc:838564]	protein_coding
AT1G19780	CNGC8	cyclic nucleotide gated channel 8 [Source:NCBI gene (formerly Entrezgene);Acc:838566]	protein_coding
AT1G19790	SRS7	SHI-related sequence 7 [Source:NCBI gene (formerly Entrezgene);Acc:838567]	protein_coding
AT1G19830	AT1G19830	SAUR-like auxin-responsive protein family [Source:NCBI gene (formerly Entrezgene);Acc:838570]	protein_coding
AT1G19850	MP	Transcriptional factor B3 family protein / auxin-responsive factor AUX/IAA-like protein [Source:NCBI gene (formerly Entrezgene);Acc:838573]	protein_coding
AT1G19890	MGH3	male-gamete-specific histone H3 [Source:NCBI gene (formerly Entrezgene);Acc:838577]	protein_coding
AT1G19900	AT1G19900	glyoxal oxidase-related protein [Source:NCBI gene (formerly Entrezgene);Acc:838578]	protein_coding
AT1G19930	AT1G19930	Galactose oxidase/kelch repeat superfamily protein [Source:NCBI gene (formerly Entrezgene);Acc:838582]	protein_coding
AT1G19940	GH9B5	glycosyl hydrolase 9B5 [Source:NCBI gene (formerly Entrezgene);Acc:838583]	protein_coding
AT1G20065	AT1G20065	DNA-directed RNA polymerase I subunit RPA12-like protein [Source:NCBI gene (formerly Entrezgene);Acc:5007707]	protein_coding
AT1G05523	AT1G05523	ncRNA [Source:NCBI gene (formerly Entrezgene);Acc:28716326]	antisense_long_noncoding_rna
AT1G20070	AT1G20070		protein_coding
AT1G05527	AT1G05527	ncRNA [Source:NCBI gene (formerly Entrezgene);Acc:28716327]	long_noncoding_rna
AT1G05533	AT1G05533	ncRNA [Source:NCBI gene (formerly Entrezgene);Acc:28716328]	long_noncoding_rna
AT1G20080	SYTB	Calcium-dependent lipid-binding (CaLB domain) family protein [Source:NCBI gene (formerly Entrezgene);Acc:838597]	protein_coding
AT1G20120	AT1G20120	GDSL-like Lipase/Acylhydrolase superfamily protein [Source:NCBI gene (formerly Entrezgene);Acc:838601]	protein_coding
AT1G20130	AT1G20130	GDSL-like Lipase/Acylhydrolase superfamily protein [Source:NCBI gene (formerly Entrezgene);Acc:838602]	protein_coding
AT1G20132	AT1G20132	GDSL-like Lipase/Acylhydrolase superfamily protein [Source:NCBI gene (formerly Entrezgene);Acc:6241214]	protein_coding
AT1G20135	AT1G20135	GDSL-like Lipase/Acylhydrolase family protein [Source:NCBI gene (formerly Entrezgene);Acc:6241329]	protein_coding
AT1G20180	AT1G20180	transmembrane protein (DUF677) [Source:NCBI gene (formerly Entrezgene);Acc:838607]	protein_coding
AT1G20240	AT1G20240	SWI-SNF-related chromatin binding protein [Source:NCBI gene (formerly Entrezgene);Acc:838613]	protein_coding
AT1G20320	AT1G20320	Haloacid dehalogenase-like hydrolase (HAD) superfamily protein [Source:NCBI gene (formerly Entrezgene);Acc:838620]	protein_coding
AT1G20340	DRT112	Cupredoxin superfamily protein [Source:NCBI gene (formerly Entrezgene);Acc:838622]	protein_coding
AT1G20350	TIM17-1	translocase inner membrane subunit 17-1 [Source:NCBI gene (formerly Entrezgene);Acc:838623]	protein_coding
AT1G20380	AT1G20380	Prolyl oligopeptidase family protein [Source:NCBI gene (formerly Entrezgene);Acc:838626]	protein_coding
AT1G20500	AT1G20500	AMP-dependent synthetase and ligase family protein [Source:NCBI gene (formerly Entrezgene);Acc:838638]	protein_coding
AT1G20530	AT1G20530	girdin (DUF630 and DUF632) [Source:NCBI gene (formerly Entrezgene);Acc:838641]	protein_coding
AT1G20620	CAT3	catalase 3 [Source:NCBI gene (formerly Entrezgene);Acc:838651]	protein_coding
AT1G20683	AT1G20683		protein_coding
AT1G20687	AT1G20687		protein_coding
AT1G20735	AT1G20735	F-box and associated interaction domains-containing protein [Source:NCBI gene (formerly Entrezgene);Acc:10723056]	protein_coding
AT1G20740	AT1G20740	transport/golgi organization-like protein (DUF833) [Source:NCBI gene (formerly Entrezgene);Acc:838664]	protein_coding
AT1G20790	AT1G20790	F-box family protein [Source:NCBI gene (formerly Entrezgene);Acc:838669]	protein_coding
AT1G05593	AT1G05593	ncRNA [Source:NCBI gene (formerly Entrezgene);Acc:28716338]	long_noncoding_rna
AT1G05597	AT1G05597	ncRNA [Source:NCBI gene (formerly Entrezgene);Acc:28716339]	long_noncoding_rna
AT1G05603	AT1G05603	ncRNA [Source:NCBI gene (formerly Entrezgene);Acc:28716340]	long_noncoding_rna
AT1G20795	AT1G20795	F-box family protein [Source:NCBI gene (formerly Entrezgene);Acc:838670]	protein_coding
AT1G20800	AT1G20800	F-box/associated interaction domain protein [Source:NCBI gene (formerly Entrezgene);Acc:838671]	protein_coding
AT1G20803	AT1G20803	F-box/associated interaction domain protein [Source:NCBI gene (formerly Entrezgene);Acc:28717255]	protein_coding
AT1G20860	PHT1;8	phosphate transporter 1;8 [Source:NCBI gene (formerly Entrezgene);Acc:838678]	protein_coding
AT1G20900	ESC	Putative AT-hook DNA-binding family protein [Source:NCBI gene (formerly Entrezgene);Acc:838683]	protein_coding
AT1G08945	NA	NA	novel_transcribed_region
AT1G20940	AT1G20940	F-box family protein [Source:NCBI gene (formerly Entrezgene);Acc:838688]	protein_coding
AT1G20990	AT1G20990	Cysteine/Histidine-rich C1 domain family protein [Source:NCBI gene (formerly Entrezgene);Acc:838693]	protein_coding
AT1G21050	AT1G21050	MIZU-KUSSEI-like protein (Protein of unknown function, DUF617) [Source:NCBI gene (formerly Entrezgene);Acc:838699]	protein_coding
AT1G21110	IGMT3	O-methyltransferase family protein [Source:NCBI gene (formerly Entrezgene);Acc:838707]	protein_coding
AT1G21140	AT1G21140	Vacuolar iron transporter (VIT) family protein [Source:NCBI gene (formerly Entrezgene);Acc:838710]	protein_coding
AT1G21290	NA	NA	transposable_element_gene
AT1G21300	NA	NA	transposable_element_gene
AT1G21310	EXT3	extensin 3 [Source:NCBI gene (formerly Entrezgene);Acc:838728]	protein_coding
AT1G05647	AT1G05647	ncRNA [Source:NCBI gene (formerly Entrezgene);Acc:28716349]	long_noncoding_rna
AT1G21320	AT1G21320	nucleic acid/nucleotide binding protein [Source:NCBI gene (formerly Entrezgene);Acc:838729]	protein_coding
AT1G21323	AT1G21323	dual specificity kinase [Source:NCBI gene (formerly Entrezgene);Acc:838730]	protein_coding
AT1G05657	AT1G05657	ncRNA [Source:NCBI gene (formerly Entrezgene);Acc:28716351]	long_noncoding_rna
AT1G21330	NA	NA	transposable_element_gene
AT1G21360	GLTP2	glycolipid transfer protein 2 [Source:NCBI gene (formerly Entrezgene);Acc:838735]	protein_coding
AT1G21395	AT1G21395	transmembrane protein [Source:NCBI gene (formerly Entrezgene);Acc:2745759]	protein_coding
AT1G21470	AT1G21470		protein_coding
AT1G21475	AT1G21475		protein_coding
AT1G21530	AT1G21530	AMP-dependent synthetase and ligase family protein [Source:NCBI gene (formerly Entrezgene);Acc:838754]	protein_coding
AT1G21540	AT1G21540	AMP-dependent synthetase and ligase family protein [Source:NCBI gene (formerly Entrezgene);Acc:838755]	protein_coding
AT1G21550	AT1G21550	Calcium-binding EF-hand family protein [Source:NCBI gene (formerly Entrezgene);Acc:838756]	protein_coding
AT1G21722	AT1G21722	transmembrane protein [Source:NCBI gene (formerly Entrezgene);Acc:7922432]	protein_coding
AT1G21850	sks8	SKU5 similar 8 [Source:NCBI gene (formerly Entrezgene);Acc:838787]	protein_coding
AT1G21860	sks7	SKU5 similar 7 [Source:NCBI gene (formerly Entrezgene);Acc:838788]	protein_coding
AT1G21890	UMAMIT19	nodulin MtN21 /EamA-like transporter family protein [Source:NCBI gene (formerly Entrezgene);Acc:838791]	protein_coding
AT1G21910	DREB26	Integrase-type DNA-binding superfamily protein [Source:NCBI gene (formerly Entrezgene);Acc:838793]	protein_coding
AT1G21940	AT1G21940	transmembrane protein [Source:NCBI gene (formerly Entrezgene);Acc:838796]	protein_coding
AT1G21950	AT1G21950	transmembrane protein [Source:NCBI gene (formerly Entrezgene);Acc:838798]	protein_coding
AT1G21960	AT1G21960	RING/U-box superfamily protein [Source:NCBI gene (formerly Entrezgene);Acc:838799]	protein_coding
AT1G21970	LEC1	Histone superfamily protein [Source:NCBI gene (formerly Entrezgene);Acc:838800]	protein_coding
AT1G21990	AT1G21990	F-box/RNI-like/FBD-like domains-containing protein [Source:NCBI gene (formerly Entrezgene);Acc:838802]	protein_coding
AT1G22000	AT1G22000	LOW protein: F-box/FBD/LRR-like protein [Source:NCBI gene (formerly Entrezgene);Acc:838803]	protein_coding
AT1G22010	AT1G22010		protein_coding
AT1G22015	DD46	Galactosyltransferase family protein [Source:NCBI gene (formerly Entrezgene);Acc:838806]	protein_coding
AT1G22065	AT1G22065		protein_coding
AT1G22080	AT1G22080	Cysteine proteinases superfamily protein [Source:NCBI gene (formerly Entrezgene);Acc:838813]	protein_coding
AT1G22090	emb2204		protein_coding
AT1G22110	AT1G22110	structural constituent of ribosome [Source:NCBI gene (formerly Entrezgene);Acc:838816]	protein_coding
AT1G22120	AT1G22120		protein_coding
AT1G22150	SULTR1;3	sulfate transporter 1;3 [Source:NCBI gene (formerly Entrezgene);Acc:838820]	protein_coding
AT1G22210	TPPC	Haloacid dehalogenase-like hydrolase (HAD) superfamily protein [Source:NCBI gene (formerly Entrezgene);Acc:838826]	protein_coding
AT1G22220	AUF2	F-box family protein [Source:NCBI gene (formerly Entrezgene);Acc:838827]	protein_coding
AT1G22240	PUM8	pumilio 8 [Source:NCBI gene (formerly Entrezgene);Acc:838829]	protein_coding
AT1G22330	AT1G22330	RNA-binding (RRM/RBD/RNP motifs) family protein [Source:NCBI gene (formerly Entrezgene);Acc:838839]	protein_coding
AT1G22340	UGT85A7	UDP-glucosyl transferase 85A7 [Source:NCBI gene (formerly Entrezgene);Acc:838841]	protein_coding
AT1G22360	UGT85A2	UDP-glucosyl transferase 85A2 [Source:NCBI gene (formerly Entrezgene);Acc:838843]	protein_coding
AT1G22370	UGT85A5	UDP-glucosyl transferase 85A5 [Source:NCBI gene (formerly Entrezgene);Acc:838844]	protein_coding
AT1G22380	UGT85A3	UDP-glucosyl transferase 85A3 [Source:NCBI gene (formerly Entrezgene);Acc:838845]	protein_coding
AT1G22400	UGT85A1	UDP-Glycosyltransferase superfamily protein [Source:NCBI gene (formerly Entrezgene);Acc:838846]	protein_coding
AT1G22420	AT1G22420	hydroxyproline-rich glycoprotein family protein [Source:NCBI gene (formerly Entrezgene);Acc:838848]	protein_coding
AT1G22440	AT1G22440	Zinc-binding alcohol dehydrogenase family protein [Source:NCBI gene (formerly Entrezgene);Acc:838850]	protein_coding
AT1G22470	AT1G22470		protein_coding
AT1G22480	AT1G22480	Cupredoxin superfamily protein [Source:NCBI gene (formerly Entrezgene);Acc:838854]	protein_coding
AT1G22490	AT1G22490	basic helix-loop-helix (bHLH) DNA-binding superfamily protein [Source:NCBI gene (formerly Entrezgene);Acc:838855]	protein_coding
AT1G22500	ATL15	RING/U-box superfamily protein [Source:NCBI gene (formerly Entrezgene);Acc:838856]	protein_coding
AT1G05753	AT1G05753	ncRNA [Source:NCBI gene (formerly Entrezgene);Acc:28716368]	antisense_long_noncoding_rna
AT1G22550	AT1G22550	Major facilitator superfamily protein [Source:NCBI gene (formerly Entrezgene);Acc:838861]	protein_coding
AT1G22570	AT1G22570	Major facilitator superfamily protein [Source:NCBI gene (formerly Entrezgene);Acc:838863]	protein_coding
AT1G22590	AGL87	AGAMOUS-like 87 [Source:NCBI gene (formerly Entrezgene);Acc:838865]	protein_coding
AT1G22600	AT1G22600	Late embryosis abundant protein (LEA) family protein [Source:NCBI gene (formerly Entrezgene);Acc:838866]	protein_coding
AT1G22680	AT1G22680		protein_coding
AT1G22710	SUC2	sucrose-proton symporter 2 [Source:NCBI gene (formerly Entrezgene);Acc:838877]	protein_coding
AT1G22720	AT1G22720	Protein kinase superfamily protein [Source:NCBI gene (formerly Entrezgene);Acc:838878]	protein_coding
AT1G22760	PAB3	poly(A) binding protein 3 [Source:NCBI gene (formerly Entrezgene);Acc:838882]	protein_coding
AT1G05767	AT1G05767	S-adenosyl-L-methionine-dependent methyltransferases superfamily protein [Source:NCBI gene (formerly Entrezgene);Acc:838886]	antisense_long_noncoding_rna
AT1G22810	AT1G22810	Integrase-type DNA-binding superfamily protein [Source:NCBI gene (formerly Entrezgene);Acc:838887]	protein_coding
AT1G22900	AT1G22900	Disease resistance-responsive (dirigent-like protein) family protein [Source:NCBI gene (formerly Entrezgene);Acc:838897]	protein_coding
AT1G22910	AT1G22910	RNA-binding (RRM/RBD/RNP motifs) family protein [Source:NCBI gene (formerly Entrezgene);Acc:838898]	protein_coding
AT1G22990	HIPP22	Heavy metal transport/detoxification superfamily protein [Source:NCBI gene (formerly Entrezgene);Acc:838907]	protein_coding
AT1G23010	LPR1	Cupredoxin superfamily protein [Source:NCBI gene (formerly Entrezgene);Acc:838909]	protein_coding
AT1G23037	AT1G23037	F-box associated ubiquitination effector family protein [Source:NCBI gene (formerly Entrezgene);Acc:7922360]	protein_coding
AT1G23040	AT1G23040	hydroxyproline-rich glycoprotein family protein [Source:NCBI gene (formerly Entrezgene);Acc:838912]	protein_coding
AT1G23070	AT1G23070	organic solute transporter ostalpha protein (DUF300) [Source:NCBI gene (formerly Entrezgene);Acc:838915]	protein_coding
AT1G23120	AT1G23120	Polyketide cyclase/dehydrase and lipid transport superfamily protein [Source:NCBI gene (formerly Entrezgene);Acc:838920]	protein_coding
AT1G23130	AT1G23130	Polyketide cyclase/dehydrase and lipid transport superfamily protein [Source:NCBI gene (formerly Entrezgene);Acc:838921]	protein_coding
AT1G23147	RALFL3	RALF-like 3 [Source:NCBI gene (formerly Entrezgene);Acc:5007718]	protein_coding
AT1G23150	AT1G23150		protein_coding
AT1G23160	AT1G23160	Auxin-responsive GH3 family protein [Source:NCBI gene (formerly Entrezgene);Acc:838924]	protein_coding
AT1G23200	AT1G23200	Plant invertase/pectin methylesterase inhibitor superfamily [Source:NCBI gene (formerly Entrezgene);Acc:838928]	protein_coding
AT1G23201	AT1G23201	GCK domain protein [Source:NCBI gene (formerly Entrezgene);Acc:6240274]	protein_coding
AT1G23205	AT1G23205	Plant invertase/pectin methylesterase inhibitor superfamily protein [Source:NCBI gene (formerly Entrezgene);Acc:838929]	protein_coding
AT1G23240	AT1G23240	Caleosin-related family protein [Source:NCBI gene (formerly Entrezgene);Acc:838933]	protein_coding
AT1G23250	AT1G23250	Caleosin-related family protein [Source:NCBI gene (formerly Entrezgene);Acc:838934]	protein_coding
AT1G23300	AT1G23300	MATE efflux family protein [Source:NCBI gene (formerly Entrezgene);Acc:838939]	protein_coding
AT1G23320	TAR1	tryptophan aminotransferase related 1 [Source:NCBI gene (formerly Entrezgene);Acc:838941]	protein_coding
AT1G23340	AT1G23340	carboxyl-terminal proteinase, putative (DUF239) [Source:NCBI gene (formerly Entrezgene);Acc:838943]	protein_coding
AT1G23350	AT1G23350	Plant invertase/pectin methylesterase inhibitor superfamily protein [Source:NCBI gene (formerly Entrezgene);Acc:838944]	protein_coding
AT1G23380	KNAT6	homeobox protein knotted-1-like 6 [Source:NCBI gene (formerly Entrezgene);Acc:838946]	protein_coding
AT1G05797	AT1G05797	ncRNA [Source:NCBI gene (formerly Entrezgene);Acc:28716377]	long_noncoding_rna
AT1G05803	AT1G05803	ncRNA [Source:NCBI gene (formerly Entrezgene);Acc:28716378]	long_noncoding_rna
AT1G05807	AT1G05807	ncRNA [Source:NCBI gene (formerly Entrezgene);Acc:28716379]	long_noncoding_rna
AT1G23400	CAF2	RNA-binding CRS1 / YhbY (CRM) domain-containing protein [Source:NCBI gene (formerly Entrezgene);Acc:838948]	protein_coding
AT1G23410	AT1G23410	Ribosomal protein S27a / Ubiquitin family protein [Source:NCBI gene (formerly Entrezgene);Acc:838949]	protein_coding
AT1G23420	INO	Plant-specific transcription factor YABBY family protein [Source:NCBI gene (formerly Entrezgene);Acc:838950]	protein_coding
AT1G23520	AT1G23520		protein_coding
AT1G23530	AT1G23530	transmembrane protein [Source:NCBI gene (formerly Entrezgene);Acc:838962]	protein_coding
AT1G23540	PERK12	Protein kinase superfamily protein [Source:NCBI gene (formerly Entrezgene);Acc:838963]	protein_coding
AT1G23560	AT1G23560	OBP32pep, putative (DUF220) [Source:NCBI gene (formerly Entrezgene);Acc:838966]	protein_coding
AT1G23570	AT1G23570		protein_coding
AT1G23580	AT1G23580	transmembrane protein, putative (Domain of unknown function DUF220) [Source:NCBI gene (formerly Entrezgene);Acc:838968]	protein_coding
AT1G23590	AT1G23590	OBP32pep protein, putative (Domain of unknown function DUF220) [Source:NCBI gene (formerly Entrezgene);Acc:838969]	protein_coding
AT1G23600	AT1G23600	OBP32pep protein, putative (Domain of unknown function DUF220) [Source:NCBI gene (formerly Entrezgene);Acc:838970]	protein_coding
AT1G23610	AT1G23610		protein_coding
AT1G05823	AT1G05823	ncRNA [Source:NCBI gene (formerly Entrezgene);Acc:28716382]	long_noncoding_rna
AT1G23640	AT1G23640	OBP32pep protein [Source:NCBI gene (formerly Entrezgene);Acc:3766786]	protein_coding
AT1G23645	AT1G23645		protein_coding
AT1G23660	AT1G23660		protein_coding
AT1G23670	AT1G23670	OBP32pep protein, putative (DUF220) [Source:NCBI gene (formerly Entrezgene);Acc:838977]	protein_coding
AT1G23680	AT1G23680		protein_coding
AT1G23690	AT1G23690		protein_coding
AT1G23700	AT1G23700	Protein kinase superfamily protein [Source:NCBI gene (formerly Entrezgene);Acc:838980]	protein_coding
AT1G05827	AT1G05827	ncRNA [Source:NCBI gene (formerly Entrezgene);Acc:28716383]	long_noncoding_rna
AT1G23720	AT1G23720	Proline-rich extensin-like family protein [Source:NCBI gene (formerly Entrezgene);Acc:838982]	protein_coding
AT1G23730	BCA3	beta carbonic anhydrase 3 [Source:NCBI gene (formerly Entrezgene);Acc:838983]	protein_coding
AT1G23760	JP630	BURP domain-containing protein [Source:NCBI gene (formerly Entrezgene);Acc:838987]	protein_coding
AT1G23770	AT1G23770	F-box family protein [Source:NCBI gene (formerly Entrezgene);Acc:838988]	protein_coding
AT1G23810	AT1G23810	Paired amphipathic helix (PAH2) superfamily protein [Source:NCBI gene (formerly Entrezgene);Acc:838992]	protein_coding
AT1G23910	AT1G23910	Polyketide cyclase/dehydrase and lipid transport superfamily protein [Source:NCBI gene (formerly Entrezgene);Acc:839002]	protein_coding
AT1G23965	AT1G23965	transcription factor [Source:NCBI gene (formerly Entrezgene);Acc:7922328]	protein_coding
AT1G24000	AT1G24000	Polyketide cyclase/dehydrase and lipid transport superfamily protein [Source:NCBI gene (formerly Entrezgene);Acc:839012]	protein_coding
AT1G24010	AT1G24010	Polyketide cyclase/dehydrase and lipid transport superfamily protein [Source:NCBI gene (formerly Entrezgene);Acc:839013]	protein_coding
AT1G24020	MLP423	MLP-like protein 423 [Source:NCBI gene (formerly Entrezgene);Acc:839014]	protein_coding
AT1G24060	AT1G24060		protein_coding
AT1G24068	AT1G24068	ncRNA [Source:NCBI gene (formerly Entrezgene);Acc:6241208]	other_rna
AT1G24070	CSLA10	cellulose synthase-like A10 [Source:NCBI gene (formerly Entrezgene);Acc:839019]	protein_coding
AT1G24110	AT1G24110	Peroxidase superfamily protein [Source:NCBI gene (formerly Entrezgene);Acc:839023]	protein_coding
AT1G24130	AT1G24130	Transducin/WD40 repeat-like superfamily protein [Source:NCBI gene (formerly Entrezgene);Acc:839025]	protein_coding
AT1G24140	AT1G24140	Matrixin family protein [Source:NCBI gene (formerly Entrezgene);Acc:839026]	protein_coding
AT1G24147	AT1G24147	transmembrane protein [Source:NCBI gene (formerly Entrezgene);Acc:5007719]	protein_coding
AT1G24148	AT1G24148		protein_coding
AT1G24256	AT1G24256		protein_coding
AT1G24260	2024-09-03	K-box region and MADS-box transcription factor family protein [Source:NCBI gene (formerly Entrezgene);Acc:839040]	protein_coding
AT1G05897	AT1G05897	ncRNA [Source:NCBI gene (formerly Entrezgene);Acc:28716395]	long_noncoding_rna
AT1G24400	LHT2	lysine histidine transporter 2 [Source:NCBI gene (formerly Entrezgene);Acc:839057]	protein_coding
AT1G24470	KCR2	beta-ketoacyl reductase 2 [Source:NCBI gene (formerly Entrezgene);Acc:839063]	protein_coding
AT1G24480	AT1G24480	S-adenosyl-L-methionine-dependent methyltransferases superfamily protein [Source:NCBI gene (formerly Entrezgene);Acc:839064]	protein_coding
AT1G24485	AT1G24485	ER protein carbohydrate-binding protein [Source:NCBI gene (formerly Entrezgene);Acc:6240649]	protein_coding
AT1G24520	BCP1	homolog of Brassica campestris pollen protein 1 [Source:NCBI gene (formerly Entrezgene);Acc:839067]	protein_coding
AT1G24530			protein_coding
AT1G24540	CYP86C1	cytochrome P450, family 86, subfamily C, polypeptide 1 [Source:NCBI gene (formerly Entrezgene);Acc:839069]	protein_coding
AT1G24545	AT1G24545	copine family protein [Source:NCBI gene (formerly Entrezgene);Acc:28717265]	protein_coding
AT1G24577	AT1G24577		protein_coding
AT1G24590	DRNL	DORNROSCHEN-like protein [Source:NCBI gene (formerly Entrezgene);Acc:839073]	protein_coding
AT1G24620	AT1G24620	EF hand calcium-binding protein family [Source:NCBI gene (formerly Entrezgene);Acc:839076]	protein_coding
AT1G24650	AT1G24650	Leucine-rich repeat protein kinase family protein [Source:NCBI gene (formerly Entrezgene);Acc:839079]	protein_coding
AT1G24735	AT1G24735	S-adenosyl-L-methionine-dependent methyltransferases superfamily protein [Source:NCBI gene (formerly Entrezgene);Acc:839082]	protein_coding
AT1G25230	AT1G25230	Calcineurin-like metallo-phosphoesterase superfamily protein [Source:NCBI gene (formerly Entrezgene);Acc:839105]	protein_coding
AT1G05937	AT1G05937	ncRNA [Source:NCBI gene (formerly Entrezgene);Acc:28716402]	long_noncoding_rna
AT1G25240	AT1G25240	ENTH/VHS/GAT family protein [Source:NCBI gene (formerly Entrezgene);Acc:839107]	protein_coding
AT1G05943	AT1G05943	ncRNA [Source:NCBI gene (formerly Entrezgene);Acc:28716403]	long_noncoding_rna
AT1G25250	IDD16	indeterminate(ID)-domain 16 [Source:NCBI gene (formerly Entrezgene);Acc:839108]	protein_coding
AT1G05947	AT1G05947	ncRNA [Source:NCBI gene (formerly Entrezgene);Acc:28716404]	long_noncoding_rna
AT1G05953	AT1G05953	ncRNA [Source:NCBI gene (formerly Entrezgene);Acc:28716405]	long_noncoding_rna
AT1G25270	UMAMIT24	nodulin MtN21 /EamA-like transporter family protein [Source:NCBI gene (formerly Entrezgene);Acc:839110]	protein_coding
AT1G25277	AT1G25277		protein_coding
AT1G25300	AT1G25300	Octicosapeptide/Phox/Bem1p family protein [Source:NCBI gene (formerly Entrezgene);Acc:839114]	protein_coding
AT1G25310	MEE8	basic helix-loop-helix (bHLH) DNA-binding family protein [Source:NCBI gene (formerly Entrezgene);Acc:839115]	protein_coding
AT1G05957	AT1G05957	ncRNA [Source:NCBI gene (formerly Entrezgene);Acc:28716406]	long_noncoding_rna
AT1G25320	AT1G25320	Leucine-rich repeat protein kinase family protein [Source:NCBI gene (formerly Entrezgene);Acc:839116]	protein_coding
AT1G25330	CES	basic helix-loop-helix (bHLH) DNA-binding superfamily protein [Source:NCBI gene (formerly Entrezgene);Acc:839117]	protein_coding
AT1G25340	MYB116	myb domain protein 116 [Source:NCBI gene (formerly Entrezgene);Acc:839118]	protein_coding
AT1G25400	AT1G25400	transmembrane protein [Source:NCBI gene (formerly Entrezgene);Acc:839126]	protein_coding
AT1G25410	IPT6	isopentenyltransferase 6 [Source:NCBI gene (formerly Entrezgene);Acc:839127]	protein_coding
AT1G25422	AT1G25422		protein_coding
AT1G25450	KCS5	3-ketoacyl-CoA synthase 5 [Source:NCBI gene (formerly Entrezgene);Acc:839131]	protein_coding
AT1G05967	AT1G05967	ncRNA [Source:NCBI gene (formerly Entrezgene);Acc:28716408]	long_noncoding_rna
AT1G25510	AT1G25510	Eukaryotic aspartyl protease family protein [Source:NCBI gene (formerly Entrezgene);Acc:839137]	protein_coding
AT1G25530	AT1G25530	Transmembrane amino acid transporter family protein [Source:NCBI gene (formerly Entrezgene);Acc:839139]	protein_coding
AT1G25988	AT1G25988	coiled-coil protein, putative (DUF572) [Source:NCBI gene (formerly Entrezgene);Acc:839149]	protein_coding
AT1G26200	AT1G26200	TRAM, LAG1 and CLN8 (TLC) lipid-sensing domain containing protein [Source:NCBI gene (formerly Entrezgene);Acc:3766796]	protein_coding
AT1G26240	AT1G26240	Proline-rich extensin-like family protein [Source:NCBI gene (formerly Entrezgene);Acc:839165]	protein_coding
AT1G26250	AT1G26250	Proline-rich extensin-like family protein [Source:NCBI gene (formerly Entrezgene);Acc:839166]	protein_coding
AT1G26255	AT1G26255		protein_coding
AT1G26310	CAL	K-box region and MADS-box transcription factor family protein [Source:NCBI gene (formerly Entrezgene);Acc:839172]	protein_coding
AT1G26320	AT1G26320	Zinc-binding dehydrogenase family protein [Source:NCBI gene (formerly Entrezgene);Acc:839174]	protein_coding
AT1G26355	SP1L1	SPIRAL1-like1 [Source:NCBI gene (formerly Entrezgene);Acc:6240366]	protein_coding
AT1G26360	MES13	methyl esterase 13 [Source:NCBI gene (formerly Entrezgene);Acc:839178]	protein_coding
AT1G26380	AT1G26380	FAD-binding Berberine family protein [Source:NCBI gene (formerly Entrezgene);Acc:839180]	protein_coding
AT1G26390	AT1G26390	FAD-binding Berberine family protein [Source:NCBI gene (formerly Entrezgene);Acc:839181]	protein_coding
AT1G26400	AT1G26400	FAD-binding Berberine family protein [Source:NCBI gene (formerly Entrezgene);Acc:839182]	protein_coding
AT1G26410	AT1G26410	FAD-binding Berberine family protein [Source:NCBI gene (formerly Entrezgene);Acc:839183]	protein_coding
AT1G26420	AT1G26420	FAD-binding Berberine family protein [Source:NCBI gene (formerly Entrezgene);Acc:839184]	protein_coding
AT1G26510	AT1G26510	F-box associated ubiquitination effector family protein [Source:NCBI gene (formerly Entrezgene);Acc:839191]	protein_coding
AT1G26515	AT1G26515	F-box and associated interaction domains-containing protein [Source:NCBI gene (formerly Entrezgene);Acc:10723080]	protein_coding
AT1G26600	CLE9	CLAVATA3/ESR-RELATED 9 [Source:NCBI gene (formerly Entrezgene);Acc:839200]	protein_coding
AT1G06007	AT1G06007	ncRNA [Source:NCBI gene (formerly Entrezgene);Acc:28716416]	long_noncoding_rna
AT1G26700	MLO14	Seven transmembrane MLO family protein [Source:NCBI gene (formerly Entrezgene);Acc:839211]	protein_coding
AT1G26710	AT1G26710	transmembrane protein [Source:NCBI gene (formerly Entrezgene);Acc:839212]	protein_coding
AT1G26720	AT1G26720	transmembrane protein [Source:NCBI gene (formerly Entrezgene);Acc:839213]	protein_coding
AT1G26762	AT1G26762	transmembrane protein [Source:NCBI gene (formerly Entrezgene);Acc:5007726]	protein_coding
AT1G26780	MYB117	myb domain protein 117 [Source:NCBI gene (formerly Entrezgene);Acc:839219]	protein_coding
AT1G26790	AT1G26790	Dof-type zinc finger DNA-binding family protein [Source:NCBI gene (formerly Entrezgene);Acc:839220]	protein_coding
AT1G26795	AT1G26795	Plant self-incompatibility protein S1 family [Source:NCBI gene (formerly Entrezgene);Acc:839221]	protein_coding
AT1G26796	AT1G26796	Plant self-incompatibility protein S1 family [Source:NCBI gene (formerly Entrezgene);Acc:3766801]	protein_coding
AT1G26797	AT1G26797	Plant self-incompatibility protein S1 family [Source:NCBI gene (formerly Entrezgene);Acc:839222]	protein_coding
AT1G26798	AT1G26798	Plant self-incompatibility protein S1 family [Source:NCBI gene (formerly Entrezgene);Acc:2745763]	protein_coding
AT1G26799	AT1G26799	Plant self-incompatibility protein S1 family [Source:NCBI gene (formerly Entrezgene);Acc:2745764]	protein_coding
AT1G26815	AT1G26815	FBD domain family [Source:NCBI gene (formerly Entrezgene);Acc:7922533]	protein_coding
AT1G06027	AT1G06027	ncRNA [Source:NCBI gene (formerly Entrezgene);Acc:28716420]	long_noncoding_rna
AT1G26820	RNS3	ribonuclease 3 [Source:NCBI gene (formerly Entrezgene);Acc:839225]	protein_coding
AT1G26870	FEZ	NAC (No Apical Meristem) domain transcriptional regulator superfamily protein [Source:NCBI gene (formerly Entrezgene);Acc:837796]	protein_coding
AT1G26930	AT1G26930	Galactose oxidase/kelch repeat superfamily protein [Source:NCBI gene (formerly Entrezgene);Acc:839583]	protein_coding
AT1G26945	KDR	basic helix-loop-helix (bHLH) DNA-binding superfamily protein [Source:NCBI gene (formerly Entrezgene);Acc:839585]	protein_coding
AT1G26970	AT1G26970	Protein kinase superfamily protein [Source:NCBI gene (formerly Entrezgene);Acc:839588]	protein_coding
AT1G26976	AT1G26976		protein_coding
AT1G27020	AT1G27020	plant/protein [Source:NCBI gene (formerly Entrezgene);Acc:839591]	protein_coding
AT1G27030	AT1G27030		protein_coding
AT1G27040	AT1G27040	Major facilitator superfamily protein [Source:NCBI gene (formerly Entrezgene);Acc:839593]	protein_coding
AT1G06047	AT1G06047	ncRNA [Source:NCBI gene (formerly Entrezgene);Acc:28716425]	long_noncoding_rna
AT1G27220	AT1G27220	paired amphipathic helix repeat-containing protein [Source:NCBI gene (formerly Entrezgene);Acc:839611]	protein_coding
AT1G27240	AT1G27240	Paired amphipathic helix (PAH2) superfamily protein [Source:NCBI gene (formerly Entrezgene);Acc:839612]	protein_coding
AT1G27461	AT1G27461		protein_coding
AT1G27490	AT1G27490	F-box and associated interaction domains-containing protein [Source:NCBI gene (formerly Entrezgene);Acc:839640]	protein_coding
AT1G27550	AT1G27550	F-box family protein [Source:NCBI gene (formerly Entrezgene);Acc:839646]	protein_coding
AT1G27555	AT1G27555		protein_coding
AT1G27610	AT1G27610		protein_coding
AT1G27620	AT1G27620	HXXXD-type acyl-transferase family protein [Source:NCBI gene (formerly Entrezgene);Acc:839654]	protein_coding
AT1G27660	AT1G27660	basic helix-loop-helix (bHLH) DNA-binding superfamily protein [Source:NCBI gene (formerly Entrezgene);Acc:839658]	protein_coding
AT1G27670	AT1G27670	transmembrane protein [Source:NCBI gene (formerly Entrezgene);Acc:839659]	protein_coding
AT1G27710	AT1G27710	Glycine-rich protein family [Source:NCBI gene (formerly Entrezgene);Acc:839664]	protein_coding
AT1G27720	TAF4B	TBP-associated factor 4B [Source:NCBI gene (formerly Entrezgene);Acc:839665]	protein_coding
AT1G27740	RSL4	root hair defective 6-like 4 [Source:NCBI gene (formerly Entrezgene);Acc:839667]	protein_coding
AT1G27860	AT1G27860		protein_coding
AT1G27950	LTPG1	glycosylphosphatidylinositol-anchored lipid protein transfer 1 [Source:NCBI gene (formerly Entrezgene);Acc:839688]	protein_coding
AT1G27990	AT1G27990	transmembrane protein [Source:NCBI gene (formerly Entrezgene);Acc:839692]	protein_coding
AT1G28000	AT1G28000	Pentatricopeptide repeat (PPR) superfamily protein [Source:NCBI gene (formerly Entrezgene);Acc:839693]	protein_coding
AT1G28005	AT1G28005		protein_coding
AT1G28020	AT1G28020	Tetratricopeptide repeat (TPR)-like superfamily protein [Source:NCBI gene (formerly Entrezgene);Acc:839695]	protein_coding
AT1G28030	AT1G28030	2-oxoglutarate (2OG) and Fe(II)-dependent oxygenase superfamily protein [Source:NCBI gene (formerly Entrezgene);Acc:839696]	protein_coding
AT1G28040	AT1G28040	RING/U-box superfamily protein [Source:NCBI gene (formerly Entrezgene);Acc:839697]	protein_coding
AT1G28080	AT1G28080	RING finger protein [Source:NCBI gene (formerly Entrezgene);Acc:839701]	protein_coding
AT1G06113	AT1G06113	ncRNA [Source:NCBI gene (formerly Entrezgene);Acc:28716436]	long_noncoding_rna
AT1G28130	GH3.17	Auxin-responsive GH3 family protein [Source:NCBI gene (formerly Entrezgene);Acc:839706]	protein_coding
AT1G28160	AT1G28160	Integrase-type DNA-binding superfamily protein [Source:NCBI gene (formerly Entrezgene);Acc:839710]	protein_coding
AT1G28170	SOT7	sulfotransferase 7 [Source:NCBI gene (formerly Entrezgene);Acc:839711]	protein_coding
AT1G06133	AT1G06133	ncRNA [Source:NCBI gene (formerly Entrezgene);Acc:28716440]	long_noncoding_rna
AT1G28270	RALFL4	ralf-like 4 [Source:NCBI gene (formerly Entrezgene);Acc:839721]	protein_coding
AT1G28290	AGP31	arabinogalactan protein 31 [Source:NCBI gene (formerly Entrezgene);Acc:839723]	protein_coding
AT1G28300	LEC2	AP2/B3-like transcriptional factor family protein [Source:NCBI gene (formerly Entrezgene);Acc:839724]	protein_coding
AT1G28305	AT1G28305	Plant self-incompatibility protein S1 family [Source:NCBI gene (formerly Entrezgene);Acc:5007733]	protein_coding
AT1G28306	AT1G28306	Plant self-incompatibility protein S1 family [Source:NCBI gene (formerly Entrezgene);Acc:6241124]	protein_coding
AT1G28310	AT1G28310	Dof-type zinc finger DNA-binding family protein [Source:NCBI gene (formerly Entrezgene);Acc:839725]	protein_coding
AT1G28360	ERF12	ERF domain protein 12 [Source:NCBI gene (formerly Entrezgene);Acc:839732]	protein_coding
AT1G28370	ERF11	ERF domain protein 11 [Source:NCBI gene (formerly Entrezgene);Acc:839733]	protein_coding
AT1G28375	AT1G28375	transmembrane protein [Source:NCBI gene (formerly Entrezgene);Acc:839734]	protein_coding
AT1G28390	AT1G28390	Protein kinase superfamily protein [Source:NCBI gene (formerly Entrezgene);Acc:839736]	protein_coding
AT1G06153	AT1G06153	ncRNA [Source:NCBI gene (formerly Entrezgene);Acc:28716443]	antisense_long_noncoding_rna
AT1G28400	AT1G28400	GATA zinc finger protein [Source:NCBI gene (formerly Entrezgene);Acc:839738]	protein_coding
AT1G28430	CYP705A24	cytochrome P450, family 705, subfamily A, polypeptide 24 [Source:NCBI gene (formerly Entrezgene);Acc:839741]	protein_coding
AT1G28465	NA	NA	transposable_element_gene
AT1G28470	NAC010	NAC domain containing protein 10 [Source:NCBI gene (formerly Entrezgene);Acc:839747]	protein_coding
AT1G06163	AT1G06163	ncRNA [Source:NCBI gene (formerly Entrezgene);Acc:28716445]	long_noncoding_rna
AT1G28480	GRX480	Thioredoxin superfamily protein [Source:NCBI gene (formerly Entrezgene);Acc:839748]	protein_coding
AT1G28500	AT1G28500		protein_coding
AT1G28590	AT1G28590	GDSL-like Lipase/Acylhydrolase superfamily protein [Source:NCBI gene (formerly Entrezgene);Acc:839759]	protein_coding
AT1G28630	AT1G28630	transcriptional regulator EFH1-like protein [Source:NCBI gene (formerly Entrezgene);Acc:839763]	protein_coding
AT1G28640	AT1G28640	GDSL-like Lipase/Acylhydrolase superfamily protein [Source:NCBI gene (formerly Entrezgene);Acc:839764]	protein_coding
AT1G28650	AT1G28650	GDSL-like Lipase/Acylhydrolase superfamily protein [Source:NCBI gene (formerly Entrezgene);Acc:839765]	protein_coding
AT1G28660	AT1G28660	GDSL-like Lipase/Acylhydrolase superfamily protein [Source:NCBI gene (formerly Entrezgene);Acc:839766]	protein_coding
AT1G28695	AT1G28695	Nucleotide-diphospho-sugar transferase family protein [Source:NCBI gene (formerly Entrezgene);Acc:2745765]	protein_coding
AT1G28700	AT1G28700	Nucleotide-diphospho-sugar transferase family protein [Source:NCBI gene (formerly Entrezgene);Acc:839770]	protein_coding
AT1G29000	AT1G29000	Heavy metal transport/detoxification superfamily protein [Source:NCBI gene (formerly Entrezgene);Acc:839774]	protein_coding
AT1G29005	AT1G29005	reverse transcriptase zinc-binding protein [Source:NCBI gene (formerly Entrezgene);Acc:28717276]	protein_coding
AT1G29010	AT1G29010	verprolin [Source:NCBI gene (formerly Entrezgene);Acc:839775]	protein_coding
AT1G29050	TBL38	TRICHOME BIREFRINGENCE-LIKE 38 [Source:NCBI gene (formerly Entrezgene);Acc:839779]	protein_coding
AT1G06217	AT1G06217	ncRNA [Source:NCBI gene (formerly Entrezgene);Acc:28716453]	antisense_long_noncoding_rna
AT1G29080	AT1G29080	Papain family cysteine protease [Source:NCBI gene (formerly Entrezgene);Acc:839783]	protein_coding
AT1G29090	AT1G29090	Cysteine proteinases superfamily protein [Source:NCBI gene (formerly Entrezgene);Acc:839784]	protein_coding
AT1G29100	AT1G29100	Heavy metal transport/detoxification superfamily protein [Source:NCBI gene (formerly Entrezgene);Acc:839785]	protein_coding
AT1G29110	AT1G29110	Cysteine proteinases superfamily protein [Source:NCBI gene (formerly Entrezgene);Acc:839786]	protein_coding
AT1G29140	AT1G29140	Pollen Ole e 1 allergen and extensin family protein [Source:NCBI gene (formerly Entrezgene);Acc:839788]	protein_coding
AT1G29160	AT1G29160	Dof-type zinc finger DNA-binding family protein [Source:NCBI gene (formerly Entrezgene);Acc:839790]	protein_coding
AT1G29179	AT1G29179	cysteine/histidine-rich C1 domain protein [Source:NCBI gene (formerly Entrezgene);Acc:3766838]	protein_coding
AT1G29180	AT1G29180	Cysteine/Histidine-rich C1 domain family protein [Source:NCBI gene (formerly Entrezgene);Acc:839792]	protein_coding
AT1G29195	AT1G29195	phosphatidylinositol 4-phosphate 5-kinase MSS4-like protein [Source:NCBI gene (formerly Entrezgene);Acc:839794]	protein_coding
AT1G29280	WRKY65	WRKY DNA-binding protein 65 [Source:NCBI gene (formerly Entrezgene);Acc:839802]	protein_coding
AT1G29290	AT1G29290	B-cell lymphoma 6 protein [Source:NCBI gene (formerly Entrezgene);Acc:28717277]	protein_coding
AT1G29660	AT1G29660	GDSL-like Lipase/Acylhydrolase superfamily protein [Source:NCBI gene (formerly Entrezgene);Acc:839843]	protein_coding
AT1G29670	AT1G29670	GDSL-like Lipase/Acylhydrolase superfamily protein [Source:NCBI gene (formerly Entrezgene);Acc:839844]	protein_coding
AT1G29860	WRKY71	WRKY DNA-binding protein 71 [Source:NCBI gene (formerly Entrezgene);Acc:839864]	protein_coding
AT1G29870	AT1G29870	tRNA synthetase class II (G, H, P and S) family protein [Source:NCBI gene (formerly Entrezgene);Acc:839865]	protein_coding
AT1G29930	CAB1	chlorophyll A/B binding protein 1 [Source:NCBI gene (formerly Entrezgene);Acc:839871]	protein_coding
AT1G09075	NA	NA	novel_transcribed_region
AT1G30080	AT1G30080	Glycosyl hydrolase superfamily protein [Source:NCBI gene (formerly Entrezgene);Acc:839887]	protein_coding
AT1G30100	NCED5	nine-cis-epoxycarotenoid dioxygenase 5 [Source:NCBI gene (formerly Entrezgene);Acc:839889]	protein_coding
AT1G30135	JAZ8	jasmonate-zim-domain protein 8 [Source:NCBI gene (formerly Entrezgene);Acc:839893]	protein_coding
AT1G30140	AT1G30140	Myb/SANT-like DNA-binding domain protein [Source:NCBI gene (formerly Entrezgene);Acc:839894]	protein_coding
AT1G30150	NA	NA	transposable_element_gene
AT1G30160	AT1G30160		protein_coding
AT1G30170	AT1G30170		protein_coding
AT1G30180	NA	NA	transposable_element_gene
AT1G30190	AT1G30190	cotton fiber protein [Source:NCBI gene (formerly Entrezgene);Acc:839899]	protein_coding
AT1G30250	AT1G30250		protein_coding
AT1G30270	CIPK23	CBL-interacting protein kinase 23 [Source:NCBI gene (formerly Entrezgene);Acc:839907]	protein_coding
AT1G30340	NA	NA	transposable_element_gene
AT1G30350	AT1G30350	Pectin lyase-like superfamily protein [Source:NCBI gene (formerly Entrezgene);Acc:839915]	protein_coding
AT1G30380	PSAK	photosystem I subunit K [Source:NCBI gene (formerly Entrezgene);Acc:839918]	protein_coding
AT1G30650	WRKY14	WRKY DNA-binding protein 14 [Source:NCBI gene (formerly Entrezgene);Acc:839945]	protein_coding
AT1G30700	AT1G30700	FAD-binding Berberine family protein [Source:NCBI gene (formerly Entrezgene);Acc:839950]	protein_coding
AT1G30710	AT1G30710	FAD-binding Berberine family protein [Source:NCBI gene (formerly Entrezgene);Acc:839951]	protein_coding
AT1G30720	AT1G30720	FAD-binding Berberine family protein [Source:NCBI gene (formerly Entrezgene);Acc:839952]	protein_coding
AT1G30730	AT1G30730	FAD-binding Berberine family protein [Source:NCBI gene (formerly Entrezgene);Acc:839953]	protein_coding
AT1G30740	AT1G30740	FAD-binding Berberine family protein [Source:NCBI gene (formerly Entrezgene);Acc:839954]	protein_coding
AT1G30760	AT1G30760	FAD-binding Berberine family protein [Source:NCBI gene (formerly Entrezgene);Acc:839958]	protein_coding
AT1G30780	AT1G30780	F-box associated ubiquitination effector family protein [Source:NCBI gene (formerly Entrezgene);Acc:839959]	protein_coding
AT1G06357	AT1G06357	ncRNA [Source:NCBI gene (formerly Entrezgene);Acc:28716480]	long_noncoding_rna
AT1G06363	AT1G06363	ncRNA [Source:NCBI gene (formerly Entrezgene);Acc:28716481]	long_noncoding_rna
AT1G30790	AT1G30790	F-box and associated interaction domains-containing protein [Source:NCBI gene (formerly Entrezgene);Acc:839960]	protein_coding
AT1G30795	AT1G30795	Glycine-rich protein family [Source:NCBI gene (formerly Entrezgene);Acc:839961]	protein_coding
AT1G30814	AT1G30814		protein_coding
AT1G30840	PUP4	purine permease 4 [Source:NCBI gene (formerly Entrezgene);Acc:839967]	protein_coding
AT1G30870	AT1G30870	Peroxidase superfamily protein [Source:NCBI gene (formerly Entrezgene);Acc:839971]	protein_coding
AT1G30920	AT1G30920	F-box family protein [Source:NCBI gene (formerly Entrezgene);Acc:839976]	protein_coding
AT1G30925	AT1G30925	F-box/associated interaction domain protein [Source:NCBI gene (formerly Entrezgene);Acc:3766857]	protein_coding
AT1G06383	AT1G06383	ncRNA [Source:NCBI gene (formerly Entrezgene);Acc:28716484]	long_noncoding_rna
AT1G30930	AT1G30930	F-box family protein [Source:NCBI gene (formerly Entrezgene);Acc:839979]	protein_coding
AT1G06387	AT1G06387	ncRNA [Source:NCBI gene (formerly Entrezgene);Acc:28716485]	long_noncoding_rna
AT1G30950	UFO	F-box family protein [Source:NCBI gene (formerly Entrezgene);Acc:839982]	protein_coding
AT1G30990	AT1G30990	Polyketide cyclase/dehydrase and lipid transport superfamily protein [Source:NCBI gene (formerly Entrezgene);Acc:839985]	protein_coding
AT1G31000	AT1G31000	F-box/associated interaction domain protein [Source:NCBI gene (formerly Entrezgene);Acc:839986]	protein_coding
AT1G31030	NA	NA	transposable_element_gene
AT1G31040	AT1G31040	PLATZ transcription factor family protein [Source:NCBI gene (formerly Entrezgene);Acc:839990]	protein_coding
AT1G31050	AT1G31050	basic helix-loop-helix (bHLH) DNA-binding superfamily protein [Source:NCBI gene (formerly Entrezgene);Acc:839991]	protein_coding
AT1G31090	AT1G31090	F-box family protein [Source:NCBI gene (formerly Entrezgene);Acc:839995]	protein_coding
AT1G31140	GOA	GORDITA [Source:NCBI gene (formerly Entrezgene);Acc:839999]	protein_coding
AT1G31163	AT1G31163	F-box associated ubiquitination effector family protein [Source:NCBI gene (formerly Entrezgene);Acc:840002]	protein_coding
AT1G31166	NA	NA	transposable_element_gene
AT1G31173	ath-MIR167d	ath-MIR167d [Source:miRBase;Acc:MI0000975]	mirna
AT1G31250	AT1G31250	proline-rich family protein [Source:NCBI gene (formerly Entrezgene);Acc:840013]	protein_coding
AT1G31255	AT1G31255		protein_coding
AT1G06427	AT1G06427	ncRNA [Source:NCBI gene (formerly Entrezgene);Acc:28716493]	long_noncoding_rna
AT1G31260	ZIP10	zinc transporter 10 [Source:NCBI gene (formerly Entrezgene);Acc:840014]	protein_coding
AT1G31290	AGO3	ARGONAUTE 3 [Source:NCBI gene (formerly Entrezgene);Acc:840017]	protein_coding
AT1G06433	AT1G06433	ncRNA [Source:NCBI gene (formerly Entrezgene);Acc:28716494]	long_noncoding_rna
AT1G31310	AT1G31310	hydroxyproline-rich glycoprotein family protein [Source:NCBI gene (formerly Entrezgene);Acc:840019]	protein_coding
AT1G31330	PSAF	photosystem I subunit F [Source:NCBI gene (formerly Entrezgene);Acc:840021]	protein_coding
AT1G31390	AT1G31390	TRAF-like family protein [Source:NCBI gene (formerly Entrezgene);Acc:840029]	protein_coding
AT1G31510	AT1G31510	F-box associated ubiquitination effector family protein [Source:NCBI gene (formerly Entrezgene);Acc:840041]	protein_coding
AT1G31520	AT1G31520		protein_coding
AT1G31530	AT1G31530	DNAse I-like superfamily protein [Source:NCBI gene (formerly Entrezgene);Acc:840043]	protein_coding
AT1G31580	ECS1	ECS1 [Source:NCBI gene (formerly Entrezgene);Acc:840047]	protein_coding
AT1G31620	AT1G31620		protein_coding
AT1G31630	AGL86	AGAMOUS-like 86 [Source:NCBI gene (formerly Entrezgene);Acc:840050]	protein_coding
AT1G31670	AT1G31670	Copper amine oxidase family protein [Source:NCBI gene (formerly Entrezgene);Acc:840054]	protein_coding
AT1G31690	AT1G31690	Copper amine oxidase family protein [Source:NCBI gene (formerly Entrezgene);Acc:840056]	protein_coding
AT1G31710	AT1G31710	Copper amine oxidase family protein [Source:NCBI gene (formerly Entrezgene);Acc:840058]	protein_coding
AT1G31720	AT1G31720	chitin synthase, putative (DUF1218) [Source:NCBI gene (formerly Entrezgene);Acc:840059]	protein_coding
AT1G31772	AT1G31772	Defensin-like (DEFL) family protein [Source:NCBI gene (formerly Entrezgene);Acc:3766871]	protein_coding
AT1G31885	NIP3;1	NOD26-like intrinsic protein 3;1 [Source:NCBI gene (formerly Entrezgene);Acc:840079]	protein_coding
AT1G31990	AT1G31990	transmembrane protein [Source:NCBI gene (formerly Entrezgene);Acc:840088]	protein_coding
AT1G06493	AT1G06493	ncRNA [Source:NCBI gene (formerly Entrezgene);Acc:28716505]	long_noncoding_rna
AT1G06497	AT1G06497	ncRNA [Source:NCBI gene (formerly Entrezgene);Acc:28716506]	long_noncoding_rna
AT1G06507	AT1G06507	ncRNA [Source:NCBI gene (formerly Entrezgene);Acc:28716507]	long_noncoding_rna
AT1G06513	AT1G06513	ncRNA [Source:NCBI gene (formerly Entrezgene);Acc:28716508]	long_noncoding_rna
AT1G06517	AT1G06517	ncRNA [Source:NCBI gene (formerly Entrezgene);Acc:28716509]	long_noncoding_rna
AT1G06523	ath-MIR5648	ath-MIR5648 [Source:miRBase;Acc:MI0019224]	mirna
AT1G32020	AT1G32020	F-box family protein [Source:NCBI gene (formerly Entrezgene);Acc:840093]	protein_coding
AT1G32030	AT1G32030	plant-specific B3-DNA-binding domain protein (DUF313) [Source:NCBI gene (formerly Entrezgene);Acc:840094]	protein_coding
AT1G32100	PRR1	pinoresinol reductase 1 [Source:NCBI gene (formerly Entrezgene);Acc:840102]	protein_coding
AT1G32140	AT1G32140	F-box family protein [Source:NCBI gene (formerly Entrezgene);Acc:840106]	protein_coding
AT1G32170	XTH30	xyloglucan endotransglucosylase/hydrolase 30 [Source:NCBI gene (formerly Entrezgene);Acc:840109]	protein_coding
AT1G32172	AT1G32172	ncRNA [Source:NCBI gene (formerly Entrezgene);Acc:6241449]	other_rna
AT1G32190	AT1G32190	alpha/beta-Hydrolases superfamily protein [Source:NCBI gene (formerly Entrezgene);Acc:840111]	protein_coding
AT1G32240	KAN2	Homeodomain-like superfamily protein [Source:NCBI gene (formerly Entrezgene);Acc:840116]	protein_coding
AT1G32250	AT1G32250	Calcium-binding EF-hand family protein [Source:NCBI gene (formerly Entrezgene);Acc:840117]	protein_coding
AT1G32270	ATSYP24	syntaxin [Source:NCBI gene (formerly Entrezgene);Acc:840119]	protein_coding
AT1G32280	AT1G32280	Bifunctional inhibitor/lipid-transfer protein/seed storage 2S albumin superfamily protein [Source:NCBI gene (formerly Entrezgene);Acc:840120]	protein_coding
AT1G32350	AOX1D	alternative oxidase 1D [Source:NCBI gene (formerly Entrezgene);Acc:840127]	protein_coding
AT1G32420	AT1G32420	F-box and associated interaction domains-containing protein [Source:NCBI gene (formerly Entrezgene);Acc:840136]	protein_coding
AT1G32430	AT1G32430	F-box and associated interaction domains-containing protein [Source:NCBI gene (formerly Entrezgene);Acc:840137]	protein_coding
AT1G32450	NRT1.5	nitrate transporter 1.5 [Source:NCBI gene (formerly Entrezgene);Acc:840139]	protein_coding
AT1G32560	AtLEA4-1	Late embryosis abundant protein, group 1 protein [Source:NCBI gene (formerly Entrezgene);Acc:840150]	protein_coding
AT1G32660	AT1G32660	F-box and associated interaction domains-containing protein [Source:NCBI gene (formerly Entrezgene);Acc:840160]	protein_coding
AT1G06603	AT1G06603	ncRNA [Source:NCBI gene (formerly Entrezgene);Acc:28716525]	long_noncoding_rna
AT1G32710	AT1G32710	Cytochrome c oxidase, subunit Vib family protein [Source:NCBI gene (formerly Entrezgene);Acc:840165]	protein_coding
AT1G32763	AT1G32763	Cysteine-rich protein [Source:NCBI gene (formerly Entrezgene);Acc:3766883]	protein_coding
AT1G32770	NAC012	NAC domain containing protein 12 [Source:NCBI gene (formerly Entrezgene);Acc:840171]	protein_coding
AT1G32780	AT1G32780	GroES-like zinc-binding dehydrogenase family protein [Source:NCBI gene (formerly Entrezgene);Acc:840172]	protein_coding
AT1G32850	UBP11	ubiquitin-specific protease 11 [Source:NCBI gene (formerly Entrezgene);Acc:840179]	protein_coding
AT1G32910	AT1G32910	HXXXD-type acyl-transferase family protein [Source:NCBI gene (formerly Entrezgene);Acc:840185]	protein_coding
AT1G32960	SBT3.3	Subtilase family protein [Source:NCBI gene (formerly Entrezgene);Acc:840190]	protein_coding
AT1G32975	AT1G32975		protein_coding
AT1G32980	AT1G32980	Subtilisin-like serine endopeptidase family protein [Source:NCBI gene (formerly Entrezgene);Acc:840193]	protein_coding
AT1G33020	AT1G33020	F-box and associated interaction domains-containing protein [Source:NCBI gene (formerly Entrezgene);Acc:840197]	protein_coding
AT1G33070	AT1G33070	MADS-box family protein [Source:NCBI gene (formerly Entrezgene);Acc:840203]	protein_coding
AT1G33080	AT1G33080	MATE efflux family protein [Source:NCBI gene (formerly Entrezgene);Acc:840204]	protein_coding
AT1G33090	AT1G33090	MATE efflux family protein [Source:NCBI gene (formerly Entrezgene);Acc:840205]	protein_coding
AT1G33100	AT1G33100	MATE efflux family protein [Source:NCBI gene (formerly Entrezgene);Acc:840206]	protein_coding
AT1G33102	AT1G33102		protein_coding
AT1G09135	NA	NA	novel_transcribed_region
AT1G33280	NAC015	NAC domain containing protein 15 [Source:NCBI gene (formerly Entrezgene);Acc:840223]	protein_coding
AT1G33320	AT1G33320	Pyridoxal phosphate (PLP)-dependent transferases superfamily protein [Source:NCBI gene (formerly Entrezgene);Acc:840226]	protein_coding
AT1G33440	AT1G33440	Major facilitator superfamily protein [Source:NCBI gene (formerly Entrezgene);Acc:840237]	protein_coding
AT1G33530	AT1G33530	F-box family protein [Source:NCBI gene (formerly Entrezgene);Acc:840247]	protein_coding
AT1G33540	scpl18	serine carboxypeptidase-like 18 [Source:NCBI gene (formerly Entrezgene);Acc:840248]	protein_coding
AT1G33550	NA	NA	transposable_element_gene
AT1G33610	AT1G33610	Leucine-rich repeat (LRR) family protein [Source:NCBI gene (formerly Entrezgene);Acc:840255]	protein_coding
AT1G33670	AT1G33670	Leucine-rich repeat (LRR) family protein [Source:NCBI gene (formerly Entrezgene);Acc:840258]	protein_coding
AT1G33710	AT1G33710	RNA-directed DNA polymerase (reverse transcriptase)-related family protein [Source:NCBI gene (formerly Entrezgene);Acc:840262]	protein_coding
AT1G33720	CYP76C6	cytochrome P450, family 76, subfamily C, polypeptide 6 [Source:NCBI gene (formerly Entrezgene);Acc:840263]	protein_coding
AT1G33730	CYP76C5	cytochrome P450, family 76, subfamily C, polypeptide 5 [Source:NCBI gene (formerly Entrezgene);Acc:840264]	protein_coding
AT1G06703	AT1G06703	ncRNA [Source:NCBI gene (formerly Entrezgene);Acc:28716545]	long_noncoding_rna
AT1G06707	AT1G06707	ncRNA [Source:NCBI gene (formerly Entrezgene);Acc:28716546]	long_noncoding_rna
AT1G33750	AT1G33750	Terpenoid cyclases/Protein prenyltransferases superfamily protein [Source:NCBI gene (formerly Entrezgene);Acc:840266]	protein_coding
AT1G33760	AT1G33760	Integrase-type DNA-binding superfamily protein [Source:NCBI gene (formerly Entrezgene);Acc:840267]	protein_coding
AT1G33790	AT1G33790	jacalin lectin family protein [Source:NCBI gene (formerly Entrezgene);Acc:840271]	protein_coding
AT1G33811	AT1G33811	GDSL-like Lipase/Acylhydrolase superfamily protein [Source:NCBI gene (formerly Entrezgene);Acc:840274]	protein_coding
AT1G33817	NA	NA	transposable_element_gene
AT1G33820	AT1G33820		protein_coding
AT1G33830	AT1G33830	P-loop containing nucleoside triphosphate hydrolases superfamily protein [Source:NCBI gene (formerly Entrezgene);Acc:840278]	protein_coding
AT1G33835	NA	NA	transposable_element_gene
AT1G33840	AT1G33840	LURP-one-like protein (DUF567) [Source:NCBI gene (formerly Entrezgene);Acc:840280]	protein_coding
AT1G33850	AT1G33850	Ribosomal protein S19 family protein [Source:NCBI gene (formerly Entrezgene);Acc:840281]	protein_coding
AT1G33860	AT1G33860		protein_coding
AT1G06713	AT1G06713	ncRNA [Source:NCBI gene (formerly Entrezgene);Acc:28716547]	long_noncoding_rna
AT1G33870	AT1G33870	P-loop containing nucleoside triphosphate hydrolases superfamily protein [Source:NCBI gene (formerly Entrezgene);Acc:840284]	protein_coding
AT1G33880	AT1G33880	Avirulence induced (AIG1) family protein [Source:NCBI gene (formerly Entrezgene);Acc:840285]	protein_coding
AT1G33890	AT1G33890	Avirulence induced (AIG1) family protein [Source:NCBI gene (formerly Entrezgene);Acc:840286]	protein_coding
AT1G33900	AT1G33900	P-loop containing nucleoside triphosphate hydrolases superfamily protein [Source:NCBI gene (formerly Entrezgene);Acc:840287]	protein_coding
AT1G33910	AT1G33910	P-loop containing nucleoside triphosphate hydrolases superfamily protein [Source:NCBI gene (formerly Entrezgene);Acc:840288]	protein_coding
AT1G33920	PP2-A4	phloem protein 2-A4 [Source:NCBI gene (formerly Entrezgene);Acc:840289]	protein_coding
AT1G33930	AT1G33930	P-loop containing nucleoside triphosphate hydrolases superfamily protein [Source:NCBI gene (formerly Entrezgene);Acc:840290]	protein_coding
AT1G33950	AT1G33950	Avirulence induced (AIG1) family protein [Source:NCBI gene (formerly Entrezgene);Acc:840292]	protein_coding
AT1G33960	AIG1	P-loop containing nucleoside triphosphate hydrolases superfamily protein [Source:NCBI gene (formerly Entrezgene);Acc:840293]	protein_coding
AT1G34046	AT1G34046	Ankyrin-repeat containing protein [Source:NCBI gene (formerly Entrezgene);Acc:7922353]	protein_coding
AT1G34047	AT1G34047	Defensin-like (DEFL) family protein [Source:NCBI gene (formerly Entrezgene);Acc:3766907]	protein_coding
AT1G34049	AT1G34049		protein_coding
AT1G34050	AT1G34050	Ankyrin repeat family protein [Source:NCBI gene (formerly Entrezgene);Acc:840302]	protein_coding
AT1G34140	PAB1	poly(A) binding protein 1 [Source:NCBI gene (formerly Entrezgene);Acc:840313]	protein_coding
AT1G34440	AT1G34440	transmembrane protein [Source:NCBI gene (formerly Entrezgene);Acc:840347]	protein_coding
AT1G34460	CYCB1;5	CYCLIN B1;5 [Source:NCBI gene (formerly Entrezgene);Acc:840348]	protein_coding
AT1G06763	NA	NA	novel_transcribed_region
AT1G34480	AT1G34480	Cysteine/Histidine-rich C1 domain family protein [Source:NCBI gene (formerly Entrezgene);Acc:840350]	protein_coding
AT1G34500	AT1G34500	MBOAT (membrane bound O-acyl transferase) family protein [Source:NCBI gene (formerly Entrezgene);Acc:840352]	protein_coding
AT1G34510	AT1G34510	Peroxidase superfamily protein [Source:NCBI gene (formerly Entrezgene);Acc:840353]	protein_coding
AT1G34520	AT1G34520	MBOAT (membrane bound O-acyl transferase) family protein [Source:NCBI gene (formerly Entrezgene);Acc:840354]	protein_coding
AT1G34540	CYP94D1	cytochrome P450, family 94, subfamily D, polypeptide 1 [Source:NCBI gene (formerly Entrezgene);Acc:840356]	protein_coding
AT1G34545	NA	NA	transposable_element_gene
AT1G34575	AT1G34575	FAD-binding Berberine family protein [Source:NCBI gene (formerly Entrezgene);Acc:840361]	protein_coding
AT1G34580	AT1G34580	Major facilitator superfamily protein [Source:NCBI gene (formerly Entrezgene);Acc:840362]	protein_coding
AT1G34650	HDG10	homeodomain GLABROUS 10 [Source:NCBI gene (formerly Entrezgene);Acc:840369]	protein_coding
AT1G34670	MYB93	myb domain protein 93 [Source:NCBI gene (formerly Entrezgene);Acc:840371]	protein_coding
AT1G34790	TT1	C2H2 and C2HC zinc fingers superfamily protein [Source:NCBI gene (formerly Entrezgene);Acc:840386]	protein_coding
AT1G35140	PHI-1	Phosphate-responsive 1 family protein [Source:NCBI gene (formerly Entrezgene);Acc:840399]	protein_coding
AT1G35183	AT1G35183	zinc finger, C3HC4 type (RING finger) protein [Source:NCBI gene (formerly Entrezgene);Acc:28717305]	protein_coding
AT1G35186	NA	NA	transposable_element_gene
AT1G35210	AT1G35210		protein_coding
AT1G35230	AGP5	arabinogalactan protein 5 [Source:NCBI gene (formerly Entrezgene);Acc:840412]	protein_coding
AT1G35250	AT1G35250	Thioesterase superfamily protein [Source:NCBI gene (formerly Entrezgene);Acc:840414]	protein_coding
AT1G35255	AT1G35255	transmembrane protein [Source:NCBI gene (formerly Entrezgene);Acc:5007768]	protein_coding
AT1G35260	MLP165	MLP-like protein 165 [Source:NCBI gene (formerly Entrezgene);Acc:840415]	protein_coding
AT1G06853	AT1G06853	ncRNA [Source:NCBI gene (formerly Entrezgene);Acc:28716568]	long_noncoding_rna
AT1G35290	AT1G35290	Thioesterase superfamily protein [Source:NCBI gene (formerly Entrezgene);Acc:840418]	protein_coding
AT1G35310	MLP168	MLP-like protein 168 [Source:NCBI gene (formerly Entrezgene);Acc:840420]	protein_coding
AT1G35320	AT1G35320	transmembrane protein [Source:NCBI gene (formerly Entrezgene);Acc:840421]	protein_coding
AT1G35330	AT1G35330	RING/U-box superfamily protein [Source:NCBI gene (formerly Entrezgene);Acc:840422]	protein_coding
AT1G35353	AT1G35353		protein_coding
AT1G35360	NA	NA	transposable_element_gene
AT1G35365	AT1G35365		protein_coding
AT1G35440	CYCT1;1	cyclin T1;1 [Source:NCBI gene (formerly Entrezgene);Acc:840436]	protein_coding
AT1G35490	AT1G35490	bZIP family transcription factor [Source:NCBI gene (formerly Entrezgene);Acc:840442]	protein_coding
AT1G35545	AT1G35545	ncRNA [Source:NCBI gene (formerly Entrezgene);Acc:6240801]	antisense_long_noncoding_rna
AT1G35550	AT1G35550	elongation factor Tu C-terminal domain-containing protein [Source:NCBI gene (formerly Entrezgene);Acc:840451]	protein_coding
AT1G35570	NA	NA	transposable_element_gene
AT1G35625	AT1G35625	RING/U-box superfamily protein [Source:NCBI gene (formerly Entrezgene);Acc:840462]	protein_coding
AT1G35630	AT1G35630	Protease-associated (PA) RING/U-box zinc finger family protein [Source:NCBI gene (formerly Entrezgene);Acc:840463]	protein_coding
AT1G06917	AT1G06917	ncRNA [Source:NCBI gene (formerly Entrezgene);Acc:28716579]	long_noncoding_rna
AT1G35690	NA	NA	transposable_element_gene
AT1G35730	PUM9	pumilio 9 [Source:NCBI gene (formerly Entrezgene);Acc:840477]	protein_coding
AT1G35750	PUM10	pumilio 10 [Source:NCBI gene (formerly Entrezgene);Acc:840480]	protein_coding
AT1G09235	NA	NA	novel_transcribed_region
AT1G06933	AT1G06933	ncRNA [Source:NCBI gene (formerly Entrezgene);Acc:28716581]	long_noncoding_rna
AT1G06937	AT1G06937	ncRNA [Source:NCBI gene (formerly Entrezgene);Acc:28716582]	long_noncoding_rna
AT1G35830	AT1G35830	VQ motif-containing protein [Source:NCBI gene (formerly Entrezgene);Acc:840485]	protein_coding
AT1G35880	AT1G35880		protein_coding
AT1G35890	AT1G35890	NAC (No Apical Meristem) domain transcriptional regulator superfamily protein [Source:NCBI gene (formerly Entrezgene);Acc:840491]	protein_coding
AT1G35910	TPPD	Haloacid dehalogenase-like hydrolase (HAD) superfamily protein [Source:NCBI gene (formerly Entrezgene);Acc:840493]	protein_coding
AT1G36060	AT1G36060	Integrase-type DNA-binding superfamily protein [Source:NCBI gene (formerly Entrezgene);Acc:840510]	protein_coding
AT1G06947	AT1G06947	ncRNA [Source:NCBI gene (formerly Entrezgene);Acc:28716584]	long_noncoding_rna
AT1G06953	AT1G06953	ncRNA [Source:NCBI gene (formerly Entrezgene);Acc:28716585]	long_noncoding_rna
AT1G36150	AT1G36150	Bifunctional inhibitor/lipid-transfer protein/seed storage 2S albumin superfamily protein [Source:NCBI gene (formerly Entrezgene);Acc:840520]	protein_coding
AT1G37130	NIA2	nitrate reductase 2 [Source:NCBI gene (formerly Entrezgene);Acc:840630]	protein_coding
AT1G37140	MCT1	MEI2 C-terminal RRM only like 1 [Source:NCBI gene (formerly Entrezgene);Acc:840631]	protein_coding
AT1G42560	MLO9	Seven transmembrane MLO family protein [Source:NCBI gene (formerly Entrezgene);Acc:840861]	protein_coding
AT1G07143	AT1G07143	ncRNA [Source:NCBI gene (formerly Entrezgene);Acc:28716606]	long_noncoding_rna
AT1G42980	AT1G42980	Actin-binding FH2 (formin homology 2) family protein [Source:NCBI gene (formerly Entrezgene);Acc:840896]	protein_coding
AT1G43005	AT1G43005	F-box/associated interaction domain protein [Source:NCBI gene (formerly Entrezgene);Acc:3767284]	protein_coding
AT1G43010	AT1G43010	Pentatricopeptide repeat (PPR) superfamily protein [Source:NCBI gene (formerly Entrezgene);Acc:840900]	protein_coding
AT1G43020	AT1G43020	electron protein, putative (Protein of unknown function, DUF547) [Source:NCBI gene (formerly Entrezgene);Acc:840901]	protein_coding
AT1G07147	AT1G07147	ncRNA [Source:NCBI gene (formerly Entrezgene);Acc:28716607]	long_noncoding_rna
AT1G43140	AT1G43140	Cullin family protein [Source:NCBI gene (formerly Entrezgene);Acc:3767291]	protein_coding
AT1G43160	RAP2.6	related to AP2 6 [Source:NCBI gene (formerly Entrezgene);Acc:840915]	protein_coding
AT1G43630	AT1G43630	plant/protein (DUF793) [Source:NCBI gene (formerly Entrezgene);Acc:840947]	protein_coding
AT1G43640	TLP5	tubby like protein 5 [Source:NCBI gene (formerly Entrezgene);Acc:840948]	protein_coding
AT1G43650	UMAMIT22	nodulin MtN21 /EamA-like transporter family protein [Source:NCBI gene (formerly Entrezgene);Acc:840949]	protein_coding
AT1G43790	TED6	tracheary element differentiation-related 6 [Source:NCBI gene (formerly Entrezgene);Acc:840976]	protein_coding
AT1G43800	FTM1	Plant stearoyl-acyl-carrier-protein desaturase family protein [Source:NCBI gene (formerly Entrezgene);Acc:840977]	protein_coding
AT1G43810	AT1G43810		protein_coding
AT1G43886	NA	NA	transposable_element_gene
AT1G44010	AT1G44010	transmembrane protein [Source:NCBI gene (formerly Entrezgene);Acc:841001]	protein_coding
AT1G44050	AT1G44050	Cysteine/Histidine-rich C1 domain family protein [Source:NCBI gene (formerly Entrezgene);Acc:841006]	protein_coding
AT1G44080	AT1G44080	F-box SKIP23-like protein (DUF295) [Source:NCBI gene (formerly Entrezgene);Acc:841010]	protein_coding
AT1G44090	GA20OX5	gibberellin 20-oxidase 5 [Source:NCBI gene (formerly Entrezgene);Acc:841012]	protein_coding
AT1G44180	AT1G44180	Peptidase M20/M25/M40 family protein [Source:NCBI gene (formerly Entrezgene);Acc:841021]	protein_coding
AT1G07247	AT1G07247	ncRNA [Source:NCBI gene (formerly Entrezgene);Acc:28716621]	long_noncoding_rna
AT1G07253	AT1G07253	ncRNA [Source:NCBI gene (formerly Entrezgene);Acc:28716622]	long_noncoding_rna
AT1G44191	AT1G44191	ECA1 gametosis related family protein [Source:NCBI gene (formerly Entrezgene);Acc:5007774]	protein_coding
AT1G07263	AT1G07263	ncRNA [Source:NCBI gene (formerly Entrezgene);Acc:28716624]	long_noncoding_rna
AT1G07267	AT1G07267	ncRNA [Source:NCBI gene (formerly Entrezgene);Acc:28716625]	long_noncoding_rna
AT1G44224	AT1G44224	ECA1 gametosis related family protein [Source:NCBI gene (formerly Entrezgene);Acc:5007775]	protein_coding
AT1G44318	hemb2	Aldolase superfamily protein [Source:NCBI gene (formerly Entrezgene);Acc:841025]	protein_coding
AT1G44350	ILL6	IAA-amino acid hydrolase ILR1-like 6 [Source:NCBI gene (formerly Entrezgene);Acc:841026]	protein_coding
AT1G44478	AT1G44478	Cyclophilin [Source:NCBI gene (formerly Entrezgene);Acc:841030]	protein_coding
AT1G44542	AT1G44542	Cyclase family protein [Source:NCBI gene (formerly Entrezgene);Acc:841032]	protein_coding
AT1G44608	AT1G44608		protein_coding
AT1G44740	AT1G44740		protein_coding
AT1G44800	SIAR1	nodulin MtN21 /EamA-like transporter family protein [Source:NCBI gene (formerly Entrezgene);Acc:841044]	protein_coding
AT1G44830	AT1G44830	Integrase-type DNA-binding superfamily protein [Source:NCBI gene (formerly Entrezgene);Acc:841047]	protein_coding
AT1G44895	AT1G44895	minichromosone maintenance protein [Source:NCBI gene (formerly Entrezgene);Acc:28717331]	protein_coding
AT1G07273	AT1G07273	ncRNA [Source:NCBI gene (formerly Entrezgene);Acc:28716626]	long_noncoding_rna
AT1G07277	AT1G07277	ncRNA [Source:NCBI gene (formerly Entrezgene);Acc:28716627]	long_noncoding_rna
AT1G44940	AT1G44940		protein_coding
AT1G45010	AT1G45010	TRAM, LAG1 and CLN8 (TLC) lipid-sensing domain containing protein [Source:NCBI gene (formerly Entrezgene);Acc:841066]	protein_coding
AT1G45063	AT1G45063	copper ion binding / electron carrier protein [Source:NCBI gene (formerly Entrezgene);Acc:3767354]	protein_coding
AT1G45100	AT1G45100	RNA-binding (RRM/RBD/RNP motifs) family protein [Source:NCBI gene (formerly Entrezgene);Acc:841077]	protein_coding
AT1G45145	TRX5	thioredoxin H-type 5 [Source:NCBI gene (formerly Entrezgene);Acc:841082]	protein_coding
AT1G07297	AT1G07297	ncRNA [Source:NCBI gene (formerly Entrezgene);Acc:28716631]	long_noncoding_rna
AT1G45201	TLL1	triacylglycerol lipase-like 1 [Source:NCBI gene (formerly Entrezgene);Acc:841089]	protein_coding
AT1G46264	HSFB4	heat shock transcription factor B4 [Source:NCBI gene (formerly Entrezgene);Acc:841110]	protein_coding
AT1G46408	AGL97	AGAMOUS-like 97 [Source:NCBI gene (formerly Entrezgene);Acc:841112]	protein_coding
AT1G46480	WOX4	WUSCHEL related homeobox 4 [Source:NCBI gene (formerly Entrezgene);Acc:841113]	protein_coding
AT1G46552	NA	NA	transposable_element_gene
AT1G46840	AT1G46840	F-box family protein [Source:NCBI gene (formerly Entrezgene);Acc:841118]	protein_coding
AT1G46912	AT1G46912	F-box associated ubiquitination effector family protein [Source:NCBI gene (formerly Entrezgene);Acc:841119]	protein_coding
AT1G47300	AT1G47300	F-box family protein [Source:NCBI gene (formerly Entrezgene);Acc:841133]	protein_coding
AT1G47317	AT1G47317	defensin-like protein [Source:NCBI gene (formerly Entrezgene);Acc:3767374]	protein_coding
AT1G07353	AT1G07353	ncRNA [Source:NCBI gene (formerly Entrezgene);Acc:28716641]	long_noncoding_rna
AT1G47320	NA	NA	transposable_element_gene
AT1G47350	AT1G47350	F-box associated ubiquitination effector family protein [Source:NCBI gene (formerly Entrezgene);Acc:841138]	protein_coding
AT1G47370	AT1G47370	Toll-Interleukin-Resistance (TIR) domain family protein [Source:NCBI gene (formerly Entrezgene);Acc:841140]	protein_coding
AT1G47389	AT1G47389	transmembrane protein [Source:NCBI gene (formerly Entrezgene);Acc:7922448]	protein_coding
AT1G47390	AT1G47390	F-box and associated interaction domains-containing protein [Source:NCBI gene (formerly Entrezgene);Acc:841142]	protein_coding
AT1G47395	AT1G47395		protein_coding
AT1G47400	AT1G47400		protein_coding
AT1G07357	ath-MIR5664	ath-MIR5664 [Source:miRBase;Acc:MI0019253]	mirna
AT1G07367	AT1G07367	ncRNA [Source:NCBI gene (formerly Entrezgene);Acc:28716643]	long_noncoding_rna
AT1G47405	NA	NA	transposable_element_gene
AT1G09505	NA	NA	novel_transcribed_region
AT1G07373	AT1G07373	ncRNA [Source:NCBI gene (formerly Entrezgene);Acc:28716644]	long_noncoding_rna
AT1G47410	AT1G47410		protein_coding
AT1G47435	NA	NA	transposable_element_gene
AT1G47480	AT1G47480	alpha/beta-Hydrolases superfamily protein [Source:NCBI gene (formerly Entrezgene);Acc:841155]	protein_coding
AT1G47485	AT1G47485	carboxy-terminally encoded peptide protein [Source:NCBI gene (formerly Entrezgene);Acc:841156]	protein_coding
AT1G47510	5PTASE11	inositol polyphosphate 5-phosphatase 11 [Source:NCBI gene (formerly Entrezgene);Acc:841160]	protein_coding
AT1G47540	AT1G47540	Scorpion toxin-like knottin superfamily protein [Source:NCBI gene (formerly Entrezgene);Acc:841163]	protein_coding
AT1G47550	SEC3A	exocyst complex component sec3A [Source:NCBI gene (formerly Entrezgene);Acc:841164]	protein_coding
AT1G47600	BGLU34	beta glucosidase 34 [Source:NCBI gene (formerly Entrezgene);Acc:841169]	protein_coding
AT1G47603	PUP19	purine permease 19 [Source:NCBI gene (formerly Entrezgene);Acc:3767386]	protein_coding
AT1G07397	AT1G07397	ncRNA [Source:NCBI gene (formerly Entrezgene);Acc:28716647]	long_noncoding_rna
AT1G07407	AT1G07407	ncRNA [Source:NCBI gene (formerly Entrezgene);Acc:28716648]	long_noncoding_rna
AT1G47606	NA	NA	transposable_element_gene
AT1G47610	AT1G47610	Transducin/WD40 repeat-like superfamily protein [Source:NCBI gene (formerly Entrezgene);Acc:841170]	protein_coding
AT1G47620	CYP96A8	cytochrome P450, family 96, subfamily A, polypeptide 8 [Source:NCBI gene (formerly Entrezgene);Acc:841171]	protein_coding
AT1G47655	AT1G47655	Dof-type zinc finger DNA-binding family protein [Source:NCBI gene (formerly Entrezgene);Acc:841175]	protein_coding
AT1G47670	AT1G47670	Transmembrane amino acid transporter family protein [Source:NCBI gene (formerly Entrezgene);Acc:841177]	protein_coding
AT1G47730	AT1G47730	F-box and associated interaction domains-containing protein [Source:NCBI gene (formerly Entrezgene);Acc:841184]	protein_coding
AT1G47780	AT1G47780	alpha/beta-Hydrolases superfamily protein [Source:NCBI gene (formerly Entrezgene);Acc:841190]	protein_coding
AT1G07443	NA	NA	novel_transcribed_region
AT1G47783	NA	NA	transposable_element_gene
AT1G47786	AT1G47786	alpha/beta-Hydrolases superfamily protein [Source:NCBI gene (formerly Entrezgene);Acc:841192]	protein_coding
AT1G47790	AT1G47790	F-box and associated interaction domains-containing protein [Source:NCBI gene (formerly Entrezgene);Acc:841193]	protein_coding
AT1G47800	AT1G47800	F-box and associated interaction domains-containing protein [Source:NCBI gene (formerly Entrezgene);Acc:841194]	protein_coding
AT1G47810	AT1G47810	F-box and associated interaction domains-containing protein [Source:NCBI gene (formerly Entrezgene);Acc:841195]	protein_coding
AT1G07447	AT1G07447	ncRNA [Source:NCBI gene (formerly Entrezgene);Acc:28716655]	long_noncoding_rna
AT1G47840	HXK3	hexokinase 3 [Source:NCBI gene (formerly Entrezgene);Acc:841200]	protein_coding
AT1G47860	NA	NA	transposable_element_gene
AT1G47885	AT1G47885	Ribonuclease inhibitor [Source:NCBI gene (formerly Entrezgene);Acc:841205]	protein_coding
AT1G47915	AT1G47915	F-box family protein [Source:NCBI gene (formerly Entrezgene);Acc:841209]	protein_coding
AT1G47920	AT1G47920	RNI-like superfamily protein [Source:NCBI gene (formerly Entrezgene);Acc:841210]	protein_coding
AT1G47980	AT1G47980	desiccation-like protein [Source:NCBI gene (formerly Entrezgene);Acc:841216]	protein_coding
AT1G07457	AT1G07457	ncRNA [Source:NCBI gene (formerly Entrezgene);Acc:28716657]	long_noncoding_rna
AT1G07463	AT1G07463	ncRNA [Source:NCBI gene (formerly Entrezgene);Acc:28716658]	long_noncoding_rna
AT1G47990	GA2OX4	gibberellin 2-oxidase 4 [Source:NCBI gene (formerly Entrezgene);Acc:841217]	protein_coding
AT1G48000	MYB112	myb domain protein 112 [Source:NCBI gene (formerly Entrezgene);Acc:841218]	protein_coding
AT1G48070	AT1G48070	Thioredoxin superfamily protein [Source:NCBI gene (formerly Entrezgene);Acc:841225]	protein_coding
AT1G09565	NA	NA	novel_transcribed_region
AT1G07467	AT1G07467	ncRNA [Source:NCBI gene (formerly Entrezgene);Acc:28716659]	long_noncoding_rna
AT1G09585	NA	NA	novel_transcribed_region
AT1G48100	AT1G48100	Pectin lyase-like superfamily protein [Source:NCBI gene (formerly Entrezgene);Acc:841228]	protein_coding
AT1G48130	PER1	1-cysteine peroxiredoxin 1 [Source:NCBI gene (formerly Entrezgene);Acc:841231]	protein_coding
AT1G48260	CIPK17	CBL-interacting protein kinase 17 [Source:NCBI gene (formerly Entrezgene);Acc:841246]	protein_coding
AT1G48325	AT1G48325	Expressed protein [Source:NCBI gene (formerly Entrezgene);Acc:2745817]	protein_coding
AT1G48405	AT1G48405	Kinase interacting (KIP1-like) family protein [Source:NCBI gene (formerly Entrezgene);Acc:841261]	protein_coding
AT1G48470	GLN1;5	glutamine synthetase 1;5 [Source:NCBI gene (formerly Entrezgene);Acc:841268]	protein_coding
AT1G48500	JAZ4	jasmonate-zim-domain protein 4 [Source:NCBI gene (formerly Entrezgene);Acc:841271]	protein_coding
AT1G48510	AT1G48510	Surfeit locus 1 cytochrome c oxidase biosis protein [Source:NCBI gene (formerly Entrezgene);Acc:841272]	protein_coding
AT1G48530	AT1G48530	proteasome inhibitor-like protein [Source:NCBI gene (formerly Entrezgene);Acc:841274]	protein_coding
AT1G48580	AT1G48580	nuclear localized protein [Source:NCBI gene (formerly Entrezgene);Acc:841279]	protein_coding
AT1G48590	AT1G48590	Calcium-dependent lipid-binding (CaLB domain) family protein [Source:NCBI gene (formerly Entrezgene);Acc:841280]	protein_coding
AT1G07497	AT1G07497	ncRNA [Source:NCBI gene (formerly Entrezgene);Acc:28716664]	long_noncoding_rna
AT1G48640	AT1G48640	Transmembrane amino acid transporter family protein [Source:NCBI gene (formerly Entrezgene);Acc:841286]	protein_coding
AT1G48660	AT1G48660	Auxin-responsive GH3 family protein [Source:NCBI gene (formerly Entrezgene);Acc:841288]	protein_coding
AT1G48670	AT1G48670	auxin-responsive GH3 family protein [Source:NCBI gene (formerly Entrezgene);Acc:841289]	protein_coding
AT1G48690	AT1G48690	Auxin-responsive GH3 family protein [Source:NCBI gene (formerly Entrezgene);Acc:841291]	protein_coding
AT1G48698	AT1G48698	ncRNA [Source:NCBI gene (formerly Entrezgene);Acc:7922517]	antisense_long_noncoding_rna
AT1G48700	AT1G48700	2-oxoglutarate (2OG) and Fe(II)-dependent oxygenase superfamily protein [Source:NCBI gene (formerly Entrezgene);Acc:841292]	protein_coding
AT1G48730	AT1G48730		protein_coding
AT1G48740	AT1G48740	2-oxoglutarate (2OG) and Fe(II)-dependent oxygenase superfamily protein [Source:NCBI gene (formerly Entrezgene);Acc:841296]	protein_coding
AT1G48742	ath-MIR157d	ath-MIR157d [Source:miRBase;Acc:MI0000187]	mirna
AT1G07503	AT1G07503	ncRNA [Source:NCBI gene (formerly Entrezgene);Acc:28716665]	long_noncoding_rna
AT1G48800	AT1G48800	Terpenoid cyclases/Protein prenyltransferases superfamily protein [Source:NCBI gene (formerly Entrezgene);Acc:841302]	protein_coding
AT1G48810	NA	NA	transposable_element_gene
AT1G48820	AT1G48820	Terpenoid cyclases/Protein prenyltransferases superfamily protein [Source:NCBI gene (formerly Entrezgene);Acc:841304]	protein_coding
AT1G48870	AT1G48870	Transducin/WD40 repeat-like superfamily protein [Source:NCBI gene (formerly Entrezgene);Acc:841309]	protein_coding
AT1G48910	YUC10	Flavin-containing monooxygenase family protein [Source:NCBI gene (formerly Entrezgene);Acc:841313]	protein_coding
AT1G48980	AT1G48980	2-oxoglutarate (2OG) and Fe(II)-dependent oxygenase superfamily protein [Source:NCBI gene (formerly Entrezgene);Acc:841320]	protein_coding
AT1G48990	AT1G48990	Oleosin family protein [Source:NCBI gene (formerly Entrezgene);Acc:841321]	protein_coding
AT1G49005	CLE11	CLAVATA3/ESR-RELATED 11 [Source:NCBI gene (formerly Entrezgene);Acc:841323]	protein_coding
AT1G49030	AT1G49030	PLAC8 family protein [Source:NCBI gene (formerly Entrezgene);Acc:841326]	protein_coding
AT1G49100	AT1G49100	Leucine-rich repeat protein kinase family protein [Source:NCBI gene (formerly Entrezgene);Acc:841333]	protein_coding
AT1G49110	AT1G49110		protein_coding
AT1G49120	CRF9	Integrase-type DNA-binding superfamily protein [Source:NCBI gene (formerly Entrezgene);Acc:841335]	protein_coding
AT1G07533	AT1G07533	ncRNA [Source:NCBI gene (formerly Entrezgene);Acc:28716671]	long_noncoding_rna
AT1G49190	RR19	response regulator 19 [Source:NCBI gene (formerly Entrezgene);Acc:841342]	protein_coding
AT1G49225	AT1G49225		protein_coding
AT1G49250	AT1G49250	ATP-dependent DNA ligase [Source:NCBI gene (formerly Entrezgene);Acc:841349]	protein_coding
AT1G49260	AT1G49260	mechanosensitive ion channel-like protein [Source:NCBI gene (formerly Entrezgene);Acc:841350]	protein_coding
AT1G49270	PERK7	Protein kinase superfamily protein [Source:NCBI gene (formerly Entrezgene);Acc:841351]	protein_coding
AT1G49290	AT1G49290	Rho guanine nucleotide exchange factor [Source:NCBI gene (formerly Entrezgene);Acc:841352]	protein_coding
AT1G49310	AT1G49310	transmembrane protein [Source:NCBI gene (formerly Entrezgene);Acc:841354]	protein_coding
AT1G49320	USPL1		protein_coding
AT1G49330	AT1G49330	hydroxyproline-rich glycoprotein family protein [Source:NCBI gene (formerly Entrezgene);Acc:841356]	protein_coding
AT1G49430	LACS2	long-chain acyl-CoA synthetase 2 [Source:NCBI gene (formerly Entrezgene);Acc:841367]	protein_coding
AT1G49450	AT1G49450	Transducin/WD40 repeat-like superfamily protein [Source:NCBI gene (formerly Entrezgene);Acc:841369]	protein_coding
AT1G49470	AT1G49470	transmembrane epididymal protein (DUF716) [Source:NCBI gene (formerly Entrezgene);Acc:841370]	protein_coding
AT1G49475	AT1G49475	AP2/B3-like transcriptional factor family protein [Source:NCBI gene (formerly Entrezgene);Acc:841371]	protein_coding
AT1G49570	AT1G49570	Peroxidase superfamily protein [Source:NCBI gene (formerly Entrezgene);Acc:841381]	protein_coding
AT1G49770	RGE1	basic helix-loop-helix (bHLH) DNA-binding superfamily protein [Source:NCBI gene (formerly Entrezgene);Acc:841400]	protein_coding
AT1G07597	AT1G07597	ncRNA [Source:NCBI gene (formerly Entrezgene);Acc:28716684]	long_noncoding_rna
AT1G49800	AT1G49800	transmembrane protein [Source:NCBI gene (formerly Entrezgene);Acc:841403]	protein_coding
AT1G49810	NHD2	Na+/H+ antiporter 2 [Source:NCBI gene (formerly Entrezgene);Acc:841404]	protein_coding
AT1G49860	GSTF14	glutathione S-transferase (class phi) 14 [Source:NCBI gene (formerly Entrezgene);Acc:841409]	protein_coding
AT1G49930	AT1G49930	alanine-tRNA ligase [Source:NCBI gene (formerly Entrezgene);Acc:841416]	protein_coding
AT1G49938	AT1G49938	ncRNA [Source:NCBI gene (formerly Entrezgene);Acc:7922466]	long_noncoding_rna
AT1G49960	AT1G49960	Xanthine/uracil permease family protein [Source:NCBI gene (formerly Entrezgene);Acc:841419]	protein_coding
AT1G50050	AT1G50050	CAP (Cysteine-rich secretory proteins, Antigen 5, and Pathosis-related 1 protein) superfamily protein [Source:NCBI gene (formerly Entrezgene);Acc:841429]	protein_coding
AT1G50060	AT1G50060	CAP (Cysteine-rich secretory proteins, Antigen 5, and Pathosis-related 1 protein) superfamily protein [Source:NCBI gene (formerly Entrezgene);Acc:841430]	protein_coding
AT1G50090	BCAT7	D-aminoacid aminotransferase-like PLP-dependent enzymes superfamily protein [Source:NCBI gene (formerly Entrezgene);Acc:841432]	protein_coding
AT1G50220	AT1G50220	B3 domain protein [Source:NCBI gene (formerly Entrezgene);Acc:841444]	protein_coding
AT1G07617	AT1G07617	ncRNA [Source:NCBI gene (formerly Entrezgene);Acc:28716688]	long_noncoding_rna
AT1G50310	STP9	sugar transporter 9 [Source:NCBI gene (formerly Entrezgene);Acc:841453]	protein_coding
AT1G50470	AT1G50470	F-box associated ubiquitination effector family protein [Source:NCBI gene (formerly Entrezgene);Acc:841469]	protein_coding
AT1G50650	AT1G50650	Stigma-specific Stig1 family protein [Source:NCBI gene (formerly Entrezgene);Acc:841487]	protein_coding
AT1G50690	AT1G50690	Cystatin/monellin superfamily protein [Source:NCBI gene (formerly Entrezgene);Acc:841491]	protein_coding
AT1G50720	AT1G50720	Stigma-specific Stig1 family protein [Source:NCBI gene (formerly Entrezgene);Acc:841494]	protein_coding
AT1G07673	AT1G07673	ncRNA [Source:NCBI gene (formerly Entrezgene);Acc:28716698]	long_noncoding_rna
AT1G50870	AT1G50870	F-box and associated interaction domains-containing protein [Source:NCBI gene (formerly Entrezgene);Acc:841509]	protein_coding
AT1G50880	AT1G50880	F-box and associated interaction domains-containing protein [Source:NCBI gene (formerly Entrezgene);Acc:841510]	protein_coding
AT1G50960	GA2OX7	gibberellin 2-oxidase 7 [Source:NCBI gene (formerly Entrezgene);Acc:841518]	protein_coding
AT1G50980	AT1G50980	F-box/RNI-like/FBD-like domains-containing protein [Source:NCBI gene (formerly Entrezgene);Acc:841520]	protein_coding
AT1G50990	BSK11	kinase with tetratricopeptide repeat domain-containing protein [Source:NCBI gene (formerly Entrezgene);Acc:841521]	protein_coding
AT1G51000	AT1G51000		protein_coding
AT1G51010	AT1G51010		protein_coding
AT1G51020	AT1G51020		protein_coding
AT1G51030	AT1G51030		protein_coding
AT1G51035	AT1G51035		protein_coding
AT1G51040	AT1G51040	Protein kinase superfamily protein [Source:NCBI gene (formerly Entrezgene);Acc:841525]	protein_coding
AT1G51150	DEG6	DegP protease 6 [Source:NCBI gene (formerly Entrezgene);Acc:841538]	protein_coding
AT1G07723	AT1G07723	ncRNA [Source:NCBI gene (formerly Entrezgene);Acc:28716705]	long_noncoding_rna
AT1G51190	PLT2	Integrase-type DNA-binding superfamily protein [Source:NCBI gene (formerly Entrezgene);Acc:841542]	protein_coding
AT1G51210	AT1G51210	UDP-Glycosyltransferase superfamily protein [Source:NCBI gene (formerly Entrezgene);Acc:841544]	protein_coding
AT1G51220	WIP5	WIP domain protein 5 [Source:NCBI gene (formerly Entrezgene);Acc:841545]	protein_coding
AT1G51230	AT1G51230	Plant self-incompatibility protein S1 family [Source:NCBI gene (formerly Entrezgene);Acc:841546]	protein_coding
AT1G51240	AT1G51240	Plant self-incompatibility protein S1 family [Source:NCBI gene (formerly Entrezgene);Acc:841547]	protein_coding
AT1G51250	AT1G51250	Plant self-incompatibility protein S1 family [Source:NCBI gene (formerly Entrezgene);Acc:841548]	protein_coding
AT1G51260	LPAT3	lysophosphatidyl acyltransferase 3 [Source:NCBI gene (formerly Entrezgene);Acc:841549]	protein_coding
AT1G51270	AT1G51270	vesicle-associated protein 1-4 [Source:NCBI gene (formerly Entrezgene);Acc:841550]	protein_coding
AT1G51290	AT1G51290	F-box and associated interaction domains-containing protein [Source:NCBI gene (formerly Entrezgene);Acc:841552]	protein_coding
AT1G51300	AT1G51300	alpha/beta-Hydrolases superfamily protein [Source:NCBI gene (formerly Entrezgene);Acc:841553]	protein_coding
AT1G51330	AT1G51330	Serine protease inhibitor (SERPIN) family protein [Source:NCBI gene (formerly Entrezgene);Acc:841556]	protein_coding
AT1G51355	AT1G51355	cyclin-dependent kinase inhibitor SMR3-like protein [Source:NCBI gene (formerly Entrezgene);Acc:841559]	protein_coding
AT1G51440	AT1G51440	alpha/beta-Hydrolases superfamily protein [Source:NCBI gene (formerly Entrezgene);Acc:841569]	protein_coding
AT1G51460	ABCG13	ABC-2 type transporter family protein [Source:NCBI gene (formerly Entrezgene);Acc:841571]	protein_coding
AT1G51470	BGLU35	beta glucosidase 35 [Source:NCBI gene (formerly Entrezgene);Acc:841572]	protein_coding
AT1G51480	AT1G51480	disease resistance protein (CC-NBS-LRR class) family protein [Source:NCBI gene (formerly Entrezgene);Acc:841573]	protein_coding
AT1G51490	BGLU36	beta glucosidase 36 [Source:NCBI gene (formerly Entrezgene);Acc:841574]	protein_coding
AT1G51500	ABCG12	ABC-2 type transporter family protein [Source:NCBI gene (formerly Entrezgene);Acc:841575]	protein_coding
AT1G51810	AT1G51810	Leucine-rich repeat protein kinase family protein [Source:NCBI gene (formerly Entrezgene);Acc:841608]	protein_coding
AT1G07767	AT1G07767	ncRNA [Source:NCBI gene (formerly Entrezgene);Acc:28716713]	long_noncoding_rna
AT1G51820	AT1G51820	Leucine-rich repeat protein kinase family protein [Source:NCBI gene (formerly Entrezgene);Acc:841609]	protein_coding
AT1G51830	AT1G51830	Leucine-rich repeat protein kinase family protein [Source:NCBI gene (formerly Entrezgene);Acc:841610]	protein_coding
AT1G51840	AT1G51840	kinase-like protein [Source:NCBI gene (formerly Entrezgene);Acc:841611]	protein_coding
AT1G51850	AT1G51850	Leucine-rich repeat protein kinase family protein [Source:NCBI gene (formerly Entrezgene);Acc:841612]	protein_coding
AT1G51870	AT1G51870	protein kinase family protein [Source:NCBI gene (formerly Entrezgene);Acc:841614]	protein_coding
AT1G51880	RHS6	root hair specific 6 [Source:NCBI gene (formerly Entrezgene);Acc:841615]	protein_coding
AT1G51900	AT1G51900	Regulator of Vps4 activity in the MVB pathway protein [Source:NCBI gene (formerly Entrezgene);Acc:841617]	protein_coding
AT1G51910	AT1G51910	Leucine-rich repeat protein kinase family protein [Source:NCBI gene (formerly Entrezgene);Acc:841618]	protein_coding
AT1G51913	AT1G51913	transmembrane protein [Source:NCBI gene (formerly Entrezgene);Acc:5007791]	protein_coding
AT1G51915	AT1G51915	cryptdin protein-like protein [Source:NCBI gene (formerly Entrezgene);Acc:841619]	protein_coding
AT1G51920	AT1G51920	transmembrane protein [Source:NCBI gene (formerly Entrezgene);Acc:841620]	protein_coding
AT1G51930	AT1G51930	RING/U-box superfamily protein [Source:NCBI gene (formerly Entrezgene);Acc:841621]	protein_coding
AT1G51970	AT1G51970	B3 domain protein [Source:NCBI gene (formerly Entrezgene);Acc:841626]	protein_coding
AT1G51990	AT1G51990	O-methyltransferase family protein [Source:NCBI gene (formerly Entrezgene);Acc:841628]	protein_coding
AT1G52030	MBP2	myrosinase-binding protein 2 [Source:NCBI gene (formerly Entrezgene);Acc:841632]	protein_coding
AT1G52040	MBP1	myrosinase-binding protein 1 [Source:NCBI gene (formerly Entrezgene);Acc:841633]	protein_coding
AT1G07777	AT1G07777	ncRNA [Source:NCBI gene (formerly Entrezgene);Acc:28716715]	long_noncoding_rna
AT1G52050	AT1G52050	Mannose-binding lectin superfamily protein [Source:NCBI gene (formerly Entrezgene);Acc:841634]	protein_coding
AT1G52060	AT1G52060	Mannose-binding lectin superfamily protein [Source:NCBI gene (formerly Entrezgene);Acc:841635]	protein_coding
AT1G52070	AT1G52070	Mannose-binding lectin superfamily protein [Source:NCBI gene (formerly Entrezgene);Acc:841636]	protein_coding
AT1G07783	AT1G07783	ncRNA [Source:NCBI gene (formerly Entrezgene);Acc:28716716]	long_noncoding_rna
AT1G52100	AT1G52100	Mannose-binding lectin superfamily protein [Source:NCBI gene (formerly Entrezgene);Acc:841640]	protein_coding
AT1G52110	AT1G52110	Mannose-binding lectin superfamily protein [Source:NCBI gene (formerly Entrezgene);Acc:3767441]	protein_coding
AT1G52120	AT1G52120	Mannose-binding lectin superfamily protein [Source:NCBI gene (formerly Entrezgene);Acc:841642]	protein_coding
AT1G52130	AT1G52130	Mannose-binding lectin superfamily protein [Source:NCBI gene (formerly Entrezgene);Acc:841643]	protein_coding
AT1G52140	AT1G52140	Avr9/Cf-9 rapidly elicited protein [Source:NCBI gene (formerly Entrezgene);Acc:841644]	protein_coding
AT1G52150	ATHB-15	Homeobox-leucine zipper family protein / lipid-binding START domain-containing protein [Source:NCBI gene (formerly Entrezgene);Acc:841645]	protein_coding
AT1G07793	AT1G07793	ncRNA [Source:NCBI gene (formerly Entrezgene);Acc:28716718]	long_noncoding_rna
AT1G52190	AT1G52190	Major facilitator superfamily protein [Source:NCBI gene (formerly Entrezgene);Acc:841649]	protein_coding
AT1G52191	AT1G52191	Thioesterase superfamily protein [Source:NCBI gene (formerly Entrezgene);Acc:6241250]	protein_coding
AT1G52210	NA	NA	transposable_element_gene
AT1G52400	BGLU18	beta glucosidase 18 [Source:NCBI gene (formerly Entrezgene);Acc:841670]	protein_coding
AT1G52410	TSA1	TSK-associating protein 1 [Source:NCBI gene (formerly Entrezgene);Acc:841671]	protein_coding
AT1G52440	AT1G52440	alpha/beta-Hydrolases superfamily protein [Source:NCBI gene (formerly Entrezgene);Acc:841675]	protein_coding
AT1G52460	AT1G52460	alpha/beta-Hydrolases superfamily protein [Source:NCBI gene (formerly Entrezgene);Acc:841677]	protein_coding
AT1G52470	AT1G52470	alpha/beta-Hydrolases superfamily protein [Source:NCBI gene (formerly Entrezgene);Acc:841678]	protein_coding
AT1G52490	AT1G52490	F-box/associated interaction domain protein [Source:NCBI gene (formerly Entrezgene);Acc:841680]	protein_coding
AT1G52495	AT1G52495	F-box/associated interaction domain protein [Source:NCBI gene (formerly Entrezgene);Acc:28717347]	protein_coding
AT1G52680	AT1G52680	late embryosis abundant protein-related / LEA protein-like protein [Source:NCBI gene (formerly Entrezgene);Acc:841700]	protein_coding
AT1G52690	LEA7	Late embryosis abundant protein (LEA) family protein [Source:NCBI gene (formerly Entrezgene);Acc:841701]	protein_coding
AT1G52695	AT1G52695	alpha/beta-Hydrolases superfamily protein [Source:NCBI gene (formerly Entrezgene);Acc:841702]	protein_coding
AT1G52700	AT1G52700	alpha/beta-Hydrolases superfamily protein [Source:NCBI gene (formerly Entrezgene);Acc:841703]	protein_coding
AT1G52800	AT1G52800	2-oxoglutarate (2OG) and Fe(II)-dependent oxygenase superfamily protein [Source:NCBI gene (formerly Entrezgene);Acc:841713]	protein_coding
AT1G52827	CDT1	cadmium tolerance 1 [Source:NCBI gene (formerly Entrezgene);Acc:2745823]	protein_coding
AT1G52830	IAA6	indole-3-acetic acid 6 [Source:NCBI gene (formerly Entrezgene);Acc:841717]	protein_coding
AT1G52890	NAC019	NAC domain containing protein 19 [Source:NCBI gene (formerly Entrezgene);Acc:841722]	protein_coding
AT1G52900	AT1G52900	Toll-Interleukin-Resistance (TIR) domain family protein [Source:NCBI gene (formerly Entrezgene);Acc:841723]	protein_coding
AT1G52990	AT1G52990	thioredoxin family protein [Source:NCBI gene (formerly Entrezgene);Acc:841732]	protein_coding
AT1G53023	AT1G53023	Ubiquitin-conjugating enzyme family protein [Source:NCBI gene (formerly Entrezgene);Acc:10723074]	protein_coding
AT1G53080	AT1G53080	Legume lectin family protein [Source:NCBI gene (formerly Entrezgene);Acc:841742]	protein_coding
AT1G53130	GRI	Stigma-specific Stig1 family protein [Source:NCBI gene (formerly Entrezgene);Acc:841747]	protein_coding
AT1G07857	AT1G07857	ncRNA [Source:NCBI gene (formerly Entrezgene);Acc:28716729]	long_noncoding_rna
AT1G07863	AT1G07863	ncRNA [Source:NCBI gene (formerly Entrezgene);Acc:28716730]	long_noncoding_rna
AT1G53160	SPL4	squamosa promoter binding protein-like 4 [Source:NCBI gene (formerly Entrezgene);Acc:841749]	protein_coding
AT1G53163	AT1G53163	membrane-associated kinase regulator [Source:NCBI gene (formerly Entrezgene);Acc:5007796]	protein_coding
AT1G53180	AT1G53180		protein_coding
AT1G53260	AT1G53260		protein_coding
AT1G53325	AT1G53325	F-box associated ubiquitination effector family protein [Source:NCBI gene (formerly Entrezgene);Acc:841767]	protein_coding
AT1G53340	AT1G53340	Cysteine/Histidine-rich C1 domain family protein [Source:NCBI gene (formerly Entrezgene);Acc:841769]	protein_coding
AT1G53360	AT1G53360	F-box/associated interaction domain protein [Source:NCBI gene (formerly Entrezgene);Acc:841772]	protein_coding
AT1G53370	AT1G53370	F-box and associated interaction domains-containing protein [Source:NCBI gene (formerly Entrezgene);Acc:841773]	protein_coding
AT1G53420	AT1G53420	Leucine-rich repeat transmembrane protein kinase [Source:NCBI gene (formerly Entrezgene);Acc:841777]	protein_coding
AT1G53540	AT1G53540	HSP20-like chaperones superfamily protein [Source:NCBI gene (formerly Entrezgene);Acc:841789]	protein_coding
AT1G53600	AT1G53600	Tetratricopeptide repeat (TPR)-like superfamily protein [Source:NCBI gene (formerly Entrezgene);Acc:841795]	protein_coding
AT1G09605	NA	NA	novel_transcribed_region
AT1G09615	NA	NA	novel_transcribed_region
AT1G07913	AT1G07913	ncRNA [Source:NCBI gene (formerly Entrezgene);Acc:28716741]	long_noncoding_rna
AT1G53610	AT1G53610	transmembrane protein [Source:NCBI gene (formerly Entrezgene);Acc:841796]	protein_coding
AT1G07917	AT1G07917	ncRNA [Source:NCBI gene (formerly Entrezgene);Acc:28716742]	long_noncoding_rna
AT1G53620	AT1G53620	transmembrane protein [Source:NCBI gene (formerly Entrezgene);Acc:841797]	protein_coding
AT1G53625	AT1G53625		protein_coding
AT1G53630	NA	NA	transposable_element_gene
AT1G53633	AT1G53633		protein_coding
AT1G07923	AT1G07923	ncRNA [Source:NCBI gene (formerly Entrezgene);Acc:28716743]	long_noncoding_rna
AT1G07927	AT1G07927	ncRNA [Source:NCBI gene (formerly Entrezgene);Acc:28716744]	long_noncoding_rna
AT1G53635	AT1G53635		protein_coding
AT1G53640	AT1G53640	transmembrane protein [Source:NCBI gene (formerly Entrezgene);Acc:841800]	protein_coding
AT1G53660	AT1G53660	nodulin MtN21 /EamA-like transporter family protein [Source:NCBI gene (formerly Entrezgene);Acc:841803]	protein_coding
AT1G53680	GSTU28	glutathione S-transferase TAU 28 [Source:NCBI gene (formerly Entrezgene);Acc:841805]	protein_coding
AT1G53687	ath-MIR169e	ath-MIR169e [Source:miRBase;Acc:MI0000979]	mirna
AT1G53690	AT1G53690	DNA directed RNA polymerase, 7 kDa subunit [Source:NCBI gene (formerly Entrezgene);Acc:841806]	protein_coding
AT1G53700	WAG1	WAG 1 [Source:NCBI gene (formerly Entrezgene);Acc:841807]	protein_coding
AT1G53705	AT1G53705	putative aminoacyl-tRNA ligase [Source:NCBI gene (formerly Entrezgene);Acc:841808]	protein_coding
AT1G53790	AT1G53790	F-box and associated interaction domains-containing protein [Source:NCBI gene (formerly Entrezgene);Acc:841816]	protein_coding
AT1G53815	AT1G53815	F-box family protein [Source:NCBI gene (formerly Entrezgene);Acc:2745828]	protein_coding
AT1G53820	AT1G53820	RING/U-box superfamily protein [Source:NCBI gene (formerly Entrezgene);Acc:841819]	protein_coding
AT1G07937	AT1G07937	ncRNA [Source:NCBI gene (formerly Entrezgene);Acc:28716746]	long_noncoding_rna
AT1G53830	PME2	pectin methylesterase 2 [Source:NCBI gene (formerly Entrezgene);Acc:841820]	protein_coding
AT1G53930	AT1G53930	Ubiquitin-like superfamily protein [Source:NCBI gene (formerly Entrezgene);Acc:841831]	protein_coding
AT1G53940	GLIP2	GDSL-motif lipase 2 [Source:NCBI gene (formerly Entrezgene);Acc:841833]	protein_coding
AT1G53945	AT1G53945	polyubiquitin-like protein [Source:NCBI gene (formerly Entrezgene);Acc:841834]	protein_coding
AT1G53950	AT1G53950	ubiquitin-40S ribosomal S27a-like protein [Source:NCBI gene (formerly Entrezgene);Acc:28717351]	protein_coding
AT1G53970	AT1G53970	GDSL esterase/lipase-like protein [Source:NCBI gene (formerly Entrezgene);Acc:841835]	protein_coding
AT1G53980	AT1G53980	Ubiquitin-like superfamily protein [Source:NCBI gene (formerly Entrezgene);Acc:28717352]	protein_coding
AT1G53990	GLIP3	GDSL-motif lipase 3 [Source:NCBI gene (formerly Entrezgene);Acc:841837]	protein_coding
AT1G54000	GLL22	GDSL-like Lipase/Acylhydrolase superfamily protein [Source:NCBI gene (formerly Entrezgene);Acc:841838]	protein_coding
AT1G54010	AT1G54010	GDSL-like Lipase/Acylhydrolase superfamily protein [Source:NCBI gene (formerly Entrezgene);Acc:841839]	protein_coding
AT1G54020	AT1G54020	GDSL-like Lipase/Acylhydrolase superfamily protein [Source:NCBI gene (formerly Entrezgene);Acc:841840]	protein_coding
AT1G54040	ESP	epithiospecifier protein [Source:NCBI gene (formerly Entrezgene);Acc:841842]	protein_coding
AT1G54200	AT1G54200	DNA mismatch repair Msh6-like protein [Source:NCBI gene (formerly Entrezgene);Acc:841860]	protein_coding
AT1G54300	AT1G54300		protein_coding
AT1G54330	NAC020	NAC domain containing protein 20 [Source:NCBI gene (formerly Entrezgene);Acc:841874]	protein_coding
AT1G54400	AT1G54400	HSP20-like chaperones superfamily protein [Source:NCBI gene (formerly Entrezgene);Acc:841882]	protein_coding
AT1G54410	AT1G54410	dehydrin family protein [Source:NCBI gene (formerly Entrezgene);Acc:841883]	protein_coding
AT1G54450	AT1G54450	Calcium-binding EF-hand family protein [Source:NCBI gene (formerly Entrezgene);Acc:841887]	protein_coding
AT1G54470	RPP27	resistance to peronospora parasitica protein [Source:NCBI gene (formerly Entrezgene);Acc:841889]	protein_coding
AT1G54475	AT1G54475	LRR receptor-like Serine/Threonine-kinase [Source:NCBI gene (formerly Entrezgene);Acc:28717354]	protein_coding
AT1G54530	AT1G54530	Calcium-binding EF hand family protein [Source:NCBI gene (formerly Entrezgene);Acc:841895]	protein_coding
AT1G54540	AT1G54540	Late embryosis abundant (LEA) hydroxyproline-rich glycoprotein family [Source:NCBI gene (formerly Entrezgene);Acc:841896]	protein_coding
AT1G54550	AT1G54550	F-box and associated interaction domains-containing protein [Source:NCBI gene (formerly Entrezgene);Acc:841897]	protein_coding
AT1G54560	XIE	Myosin family protein with Dil domain-containing protein [Source:NCBI gene (formerly Entrezgene);Acc:841898]	protein_coding
AT1G54575	AT1G54575		protein_coding
AT1G54620	AT1G54620	Plant invertase/pectin methylesterase inhibitor superfamily protein [Source:NCBI gene (formerly Entrezgene);Acc:841904]	protein_coding
AT1G54720	AT1G54720	early-responsive to dehydration protein-related / ERD protein-like protein [Source:NCBI gene (formerly Entrezgene);Acc:841913]	protein_coding
AT1G54860	AT1G54860	Glycoprotein membrane GPI-anchored [Source:NCBI gene (formerly Entrezgene);Acc:841925]	protein_coding
AT1G54870	AT1G54870	NAD(P)-binding Rossmann-fold superfamily protein [Source:NCBI gene (formerly Entrezgene);Acc:841926]	protein_coding
AT1G54890	AT1G54890	Late embryosis abundant (LEA) protein-like protein [Source:NCBI gene (formerly Entrezgene);Acc:841928]	protein_coding
AT1G54930	AT1G54930	GRF zinc finger / Zinc knuckle protein [Source:NCBI gene (formerly Entrezgene);Acc:841933]	protein_coding
AT1G54940	PGSIP4	plant glycogenin-like starch initiation protein 4 [Source:NCBI gene (formerly Entrezgene);Acc:841934]	protein_coding
AT1G08007	AT1G08007	ncRNA [Source:NCBI gene (formerly Entrezgene);Acc:28716760]	long_noncoding_rna
AT1G54950	AT1G54950	transmembrane protein [Source:NCBI gene (formerly Entrezgene);Acc:841935]	protein_coding
AT1G08013	AT1G08013	ncRNA [Source:NCBI gene (formerly Entrezgene);Acc:28716761]	long_noncoding_rna
AT1G54955	NA	NA	transposable_element_gene
AT1G54953	AT1G54953	transmembrane protein [Source:NCBI gene (formerly Entrezgene);Acc:28717356]	protein_coding
AT1G08017	AT1G08017	ncRNA [Source:NCBI gene (formerly Entrezgene);Acc:28716762]	long_noncoding_rna
AT1G08023	AT1G08023	ncRNA [Source:NCBI gene (formerly Entrezgene);Acc:28716763]	long_noncoding_rna
AT1G08027	AT1G08027	ncRNA [Source:NCBI gene (formerly Entrezgene);Acc:28716764]	long_noncoding_rna
AT1G54960	NP2	NPK1-related protein kinase 2 [Source:NCBI gene (formerly Entrezgene);Acc:841937]	protein_coding
AT1G54970	PRP1	proline-rich protein 1 [Source:NCBI gene (formerly Entrezgene);Acc:841938]	protein_coding
AT1G54980	AT1G54980	Plant invertase/pectin methylesterase inhibitor superfamily protein [Source:NCBI gene (formerly Entrezgene);Acc:841939]	protein_coding
AT1G55010	PDF1.5	plant defensin 1.5 [Source:NCBI gene (formerly Entrezgene);Acc:841943]	protein_coding
AT1G09655	NA	NA	novel_transcribed_region
AT1G55020	LOX1	lipoxygenase 1 [Source:NCBI gene (formerly Entrezgene);Acc:841944]	protein_coding
AT1G55030	AT1G55030	RNI-like superfamily protein [Source:NCBI gene (formerly Entrezgene);Acc:841945]	protein_coding
AT1G55050	AT1G55050		protein_coding
AT1G55110	IDD7	indeterminate(ID)-domain 7 [Source:NCBI gene (formerly Entrezgene);Acc:841954]	protein_coding
AT1G55220	AT1G55220		protein_coding
AT1G55230	AT1G55230	proteinase inhibitor I4, serpin (DUF716) [Source:NCBI gene (formerly Entrezgene);Acc:841966]	protein_coding
AT1G55240	AT1G55240	proteinase inhibitor I4, serpin (DUF716) [Source:NCBI gene (formerly Entrezgene);Acc:841967]	protein_coding
AT1G55260	AT1G55260	Bifunctional inhibitor/lipid-transfer protein/seed storage 2S albumin superfamily protein [Source:NCBI gene (formerly Entrezgene);Acc:841970]	protein_coding
AT1G55380	AT1G55380	Cysteine/Histidine-rich C1 domain family protein [Source:NCBI gene (formerly Entrezgene);Acc:841985]	protein_coding
AT1G55390	AT1G55390	Cysteine/Histidine-rich C1 domain family protein [Source:NCBI gene (formerly Entrezgene);Acc:841986]	protein_coding
AT1G55420	EDA11	Cysteine/Histidine-rich C1 domain family protein [Source:NCBI gene (formerly Entrezgene);Acc:841989]	protein_coding
AT1G55430	AT1G55430	Cysteine/Histidine-rich C1 domain family protein [Source:NCBI gene (formerly Entrezgene);Acc:841990]	protein_coding
AT1G55440	AT1G55440	Cysteine/Histidine-rich C1 domain family protein [Source:NCBI gene (formerly Entrezgene);Acc:841991]	protein_coding
AT1G55560	sks14	SKU5 similar 14 [Source:NCBI gene (formerly Entrezgene);Acc:842005]	protein_coding
AT1G55570	sks12	SKU5 similar 12 [Source:NCBI gene (formerly Entrezgene);Acc:842006]	protein_coding
AT1G55580	LAS	GRAS family transcription factor [Source:NCBI gene (formerly Entrezgene);Acc:842007]	protein_coding
AT1G55590	AT1G55590	RNI-like superfamily protein [Source:NCBI gene (formerly Entrezgene);Acc:842008]	protein_coding
AT1G55600	WRKY10	WRKY DNA-binding protein 10 [Source:NCBI gene (formerly Entrezgene);Acc:842009]	protein_coding
AT1G55640	PRA1.G1	prenylated RAB acceptor 1.G1 [Source:NCBI gene (formerly Entrezgene);Acc:842013]	protein_coding
AT1G55650	AT1G55650	HMG (high mobility group) box protein with ARID/BRIGHT DNA-binding domain-containing protein [Source:NCBI gene (formerly Entrezgene);Acc:842014]	protein_coding
AT1G55670	PSAG	photosystem I subunit G [Source:NCBI gene (formerly Entrezgene);Acc:842016]	protein_coding
AT1G55673	AT1G55673		protein_coding
AT1G55700	AT1G55700	Cysteine/Histidine-rich C1 domain family protein [Source:NCBI gene (formerly Entrezgene);Acc:842019]	protein_coding
AT1G55720	CAX6	vacuolar cation/proton exchanger [Source:NCBI gene (formerly Entrezgene);Acc:842021]	protein_coding
AT1G55740	SIP1	seed imbibition 1 [Source:NCBI gene (formerly Entrezgene);Acc:842023]	protein_coding
AT1G55775	AT1G55775	heavy metal-associated domain protein [Source:NCBI gene (formerly Entrezgene);Acc:28717362]	protein_coding
AT1G55790	AT1G55790	ferredoxin-fold anticodon-binding domain protein [Source:NCBI gene (formerly Entrezgene);Acc:842028]	protein_coding
AT1G55928	AT1G55928	nuclear speckle splicing regulatory-like protein (DUF2040) [Source:NCBI gene (formerly Entrezgene);Acc:3767464]	protein_coding
AT1G56030	AT1G56030	RING/U-box protein [Source:NCBI gene (formerly Entrezgene);Acc:842054]	protein_coding
AT1G56040	AT1G56040	HEAT/U-box protein [Source:NCBI gene (formerly Entrezgene);Acc:842055]	protein_coding
AT1G56100	AT1G56100	Plant invertase/pectin methylesterase inhibitor superfamily protein [Source:NCBI gene (formerly Entrezgene);Acc:842062]	protein_coding
AT1G56105	AT1G56105		protein_coding
AT1G56150	AT1G56150	SAUR-like auxin-responsive protein family [Source:NCBI gene (formerly Entrezgene);Acc:842068]	protein_coding
AT1G56160	MYB72	myb domain protein 72 [Source:NCBI gene (formerly Entrezgene);Acc:842069]	protein_coding
AT1G56165	AT1G56165	ncRNA [Source:NCBI gene (formerly Entrezgene);Acc:5007807]	antisense_long_noncoding_rna
AT1G56240	PP2-B13	phloem protein 2-B13 [Source:NCBI gene (formerly Entrezgene);Acc:842077]	protein_coding
AT1G56242	AT1G56242	ncRNA [Source:NCBI gene (formerly Entrezgene);Acc:5007808]	antisense_long_noncoding_rna
AT1G56250	PP2-B14	phloem protein 2-B14 [Source:NCBI gene (formerly Entrezgene);Acc:842078]	protein_coding
AT1G56270	AT1G56270	RPB1a [Source:NCBI gene (formerly Entrezgene);Acc:842080]	protein_coding
AT1G56360	PAP6	purple acid phosphatase 6 [Source:NCBI gene (formerly Entrezgene);Acc:842090]	protein_coding
AT1G56380	AT1G56380	Mitochondrial transcription termination factor family protein [Source:NCBI gene (formerly Entrezgene);Acc:842091]	protein_coding
AT1G56385	AT1G56385	Plant self-incompatibility protein S1 family [Source:NCBI gene (formerly Entrezgene);Acc:6240932]	protein_coding
AT1G56400	AT1G56400	F-box family protein [Source:NCBI gene (formerly Entrezgene);Acc:842093]	protein_coding
AT1G56410	ERD2	heat shock protein 70 (Hsp 70) family protein [Source:NCBI gene (formerly Entrezgene);Acc:842094]	protein_coding
AT1G56415	AT1G56415	Expressed protein [Source:NCBI gene (formerly Entrezgene);Acc:2745834]	protein_coding
AT1G56430	NAS4	nicotianamine synthase 4 [Source:NCBI gene (formerly Entrezgene);Acc:842096]	protein_coding
AT1G56540	AT1G56540	Disease resistance protein (TIR-NBS-LRR class) family [Source:NCBI gene (formerly Entrezgene);Acc:842107]	protein_coding
AT1G56550	RGXT3	RhamnoGalacturonan specific Xylosyltransferase 1 [Source:NCBI gene (formerly Entrezgene);Acc:842108]	protein_coding
AT1G56553	AT1G56553	defensin-like protein [Source:NCBI gene (formerly Entrezgene);Acc:3767470]	protein_coding
AT1G56555	AT1G56555	transmembrane protein [Source:NCBI gene (formerly Entrezgene);Acc:842109]	protein_coding
AT1G56600	GolS2	galactinol synthase 2 [Source:NCBI gene (formerly Entrezgene);Acc:842114]	protein_coding
AT1G56620	AT1G56620	Plant invertase/pectin methylesterase inhibitor superfamily protein [Source:NCBI gene (formerly Entrezgene);Acc:842117]	protein_coding
AT1G56630	AT1G56630	alpha/beta-Hydrolases superfamily protein [Source:NCBI gene (formerly Entrezgene);Acc:842118]	protein_coding
AT1G56650	PAP1	production of anthocyanin pigment 1 [Source:NCBI gene (formerly Entrezgene);Acc:842120]	protein_coding
AT1G56680	AT1G56680	Chitinase family protein [Source:NCBI gene (formerly Entrezgene);Acc:842124]	protein_coding
AT1G08147	AT1G08147	ncRNA [Source:NCBI gene (formerly Entrezgene);Acc:28716786]	long_noncoding_rna
AT1G57550	AT1G57550	Low temperature and salt responsive protein family [Source:NCBI gene (formerly Entrezgene);Acc:842130]	protein_coding
AT1G57565	AT1G57565	SWI-SNF-related chromatin binding protein [Source:NCBI gene (formerly Entrezgene);Acc:842132]	protein_coding
AT1G57570	AT1G57570	Mannose-binding lectin superfamily protein [Source:NCBI gene (formerly Entrezgene);Acc:842133]	protein_coding
AT1G57580	AT1G57580	F-box family protein [Source:NCBI gene (formerly Entrezgene);Acc:842134]	protein_coding
AT1G57650	AT1G57650	ATP binding protein [Source:NCBI gene (formerly Entrezgene);Acc:842141]	protein_coding
AT1G57670	AT1G57670	Toll-Interleukin-Resistance (TIR) domain family protein [Source:NCBI gene (formerly Entrezgene);Acc:842143]	protein_coding
AT1G57690	AT1G57690	F-box/RNI-like superfamily protein [Source:NCBI gene (formerly Entrezgene);Acc:842145]	protein_coding
AT1G57750	CYP96A15	cytochrome P450, family 96, subfamily A, polypeptide 15 [Source:NCBI gene (formerly Entrezgene);Acc:842150]	protein_coding
AT1G08177	AT1G08177	ncRNA [Source:NCBI gene (formerly Entrezgene);Acc:28716791]	long_noncoding_rna
AT1G57800	VIM5	zinc finger (C3HC4-type RING finger) family protein [Source:NCBI gene (formerly Entrezgene);Acc:842155]	protein_coding
AT1G57810	NA	NA	transposable_element_gene
AT1G57820	VIM1	Zinc finger (C3HC4-type RING finger) family protein [Source:NCBI gene (formerly Entrezgene);Acc:842157]	protein_coding
AT1G57830	AT1G57830	Toll-Interleukin-Resistance (TIR) domain family protein [Source:NCBI gene (formerly Entrezgene);Acc:842158]	protein_coding
AT1G08183	AT1G08183	ncRNA [Source:NCBI gene (formerly Entrezgene);Acc:28716792]	long_noncoding_rna
AT1G57835	AT1G57835	ncRNA [Source:NCBI gene (formerly Entrezgene);Acc:7922391]	other_rna
AT1G57850	AT1G57850	Toll-Interleukin-Resistance (TIR) domain family protein [Source:NCBI gene (formerly Entrezgene);Acc:842160]	protein_coding
AT1G58007	AT1G58007	multidrug resistance protein [Source:NCBI gene (formerly Entrezgene);Acc:5007813]	protein_coding
AT1G58037	AT1G58037	Cysteine/Histidine-rich C1 domain family protein [Source:NCBI gene (formerly Entrezgene);Acc:3767562]	protein_coding
AT1G58050	AT1G58050	RNA helicase family protein [Source:NCBI gene (formerly Entrezgene);Acc:842172]	protein_coding
AT1G58090	AT1G58090	F-box and associated interaction domains-containing protein [Source:NCBI gene (formerly Entrezgene);Acc:842176]	protein_coding
AT1G58190	RLP9	receptor like protein 9 [Source:NCBI gene (formerly Entrezgene);Acc:842186]	protein_coding
AT1G58225	AT1G58225		protein_coding
AT1G58260	CYP79C2	cytochrome p450 79c2 [Source:NCBI gene (formerly Entrezgene);Acc:842194]	protein_coding
AT1G58270	ZW9	TRAF-like family protein [Source:NCBI gene (formerly Entrezgene);Acc:842196]	protein_coding
AT1G08223	AT1G08223	ncRNA [Source:NCBI gene (formerly Entrezgene);Acc:28716799]	long_noncoding_rna
AT1G08227	AT1G08227	ncRNA [Source:NCBI gene (formerly Entrezgene);Acc:28716800]	long_noncoding_rna
AT1G58300	HO4	heme oxygenase 4 [Source:NCBI gene (formerly Entrezgene);Acc:842199]	protein_coding
AT1G58310	AT1G58310	F-box/RNI-like superfamily protein [Source:NCBI gene (formerly Entrezgene);Acc:842200]	protein_coding
AT1G58320	AT1G58320	PLAC8 family protein [Source:NCBI gene (formerly Entrezgene);Acc:842201]	protein_coding
AT1G58330	ZW2	transcription factor-like protein [Source:NCBI gene (formerly Entrezgene);Acc:842202]	protein_coding
AT1G08237	AT1G08237	ncRNA [Source:NCBI gene (formerly Entrezgene);Acc:28716801]	long_noncoding_rna
AT1G58340	ZF14	MATE efflux family protein [Source:NCBI gene (formerly Entrezgene);Acc:842203]	protein_coding
AT1G58390	AT1G58390	Disease resistance protein (CC-NBS-LRR class) family [Source:NCBI gene (formerly Entrezgene);Acc:842208]	protein_coding
AT1G58400	AT1G58400	Disease resistance protein (CC-NBS-LRR class) family [Source:NCBI gene (formerly Entrezgene);Acc:842209]	protein_coding
AT1G58410	AT1G58410	Disease resistance protein (CC-NBS-LRR class) family [Source:NCBI gene (formerly Entrezgene);Acc:842210]	protein_coding
AT1G58450	TPR6	Tetratricopeptide repeat (TPR)-like superfamily protein [Source:NCBI gene (formerly Entrezgene);Acc:842214]	protein_coding
AT1G58460	AT1G58460		protein_coding
AT1G58602	AT1G58602	LRR and NB-ARC domains-containing disease resistance protein [Source:NCBI gene (formerly Entrezgene);Acc:842220]	protein_coding
AT1G58561	NA	NA	transposable_element_gene
AT1G59470	AT1G59470	B-block-binding subunit of TFIIIC protein [Source:NCBI gene (formerly Entrezgene);Acc:28717380]	protein_coding
AT1G59500	GH3.4	Auxin-responsive GH3 family protein [Source:NCBI gene (formerly Entrezgene);Acc:842240]	protein_coding
AT1G59530	bZIP4	basic leucine-zipper 4 [Source:NCBI gene (formerly Entrezgene);Acc:842243]	protein_coding
AT1G59670	GSTU15	glutathione S-transferase TAU 15 [Source:NCBI gene (formerly Entrezgene);Acc:842257]	protein_coding
AT1G59675	AT1G59675	F-box family protein [Source:NCBI gene (formerly Entrezgene);Acc:842258]	protein_coding
AT1G59680	EDA1	F-box associated ubiquitination effector family protein [Source:NCBI gene (formerly Entrezgene);Acc:842259]	protein_coding
AT1G59690	AT1G59690	F-box associated ubiquitination effector family protein [Source:NCBI gene (formerly Entrezgene);Acc:842260]	protein_coding
AT1G59700	GSTU16	glutathione S-transferase TAU 16 [Source:NCBI gene (formerly Entrezgene);Acc:842261]	protein_coding
AT1G59722	AT1G59722		protein_coding
AT1G59723	AT1G59723		protein_coding
AT1G59724	AT1G59724		protein_coding
AT1G59725	AT1G59725	DNAJ heat shock family protein [Source:NCBI gene (formerly Entrezgene);Acc:842265]	protein_coding
AT1G59730	TH7	thioredoxin H-type 7 [Source:NCBI gene (formerly Entrezgene);Acc:842266]	protein_coding
AT1G59740	AT1G59740	Major facilitator superfamily protein [Source:NCBI gene (formerly Entrezgene);Acc:842267]	protein_coding
AT1G59780	AT1G59780	NB-ARC domain-containing disease resistance protein [Source:NCBI gene (formerly Entrezgene);Acc:842271]	protein_coding
AT1G59790	AT1G59790	Cullin family protein [Source:NCBI gene (formerly Entrezgene);Acc:842272]	protein_coding
AT1G59800	AT1G59800	Cullin family protein [Source:NCBI gene (formerly Entrezgene);Acc:842273]	protein_coding
AT1G08263	AT1G08263	ncRNA [Source:NCBI gene (formerly Entrezgene);Acc:28716805]	long_noncoding_rna
AT1G59950	AT1G59950	NAD(P)-linked oxidoreductase superfamily protein [Source:NCBI gene (formerly Entrezgene);Acc:842289]	protein_coding
AT1G59960	AT1G59960	NAD(P)-linked oxidoreductase superfamily protein [Source:NCBI gene (formerly Entrezgene);Acc:842290]	protein_coding
AT1G59970	AT1G59970	Matrixin family protein [Source:NCBI gene (formerly Entrezgene);Acc:842291]	protein_coding
AT1G08277	AT1G08277	ncRNA [Source:NCBI gene (formerly Entrezgene);Acc:28716808]	long_noncoding_rna
AT1G08283	AT1G08283	ncRNA [Source:NCBI gene (formerly Entrezgene);Acc:28716809]	long_noncoding_rna
AT1G60050	UMAMIT35	Nodulin MtN21 /EamA-like transporter family protein [Source:NCBI gene (formerly Entrezgene);Acc:842299]	protein_coding
AT1G08297	AT1G08297	ncRNA [Source:NCBI gene (formerly Entrezgene);Acc:28716812]	long_noncoding_rna
AT1G60060	AT1G60060	Serine/threonine-protein kinase WNK (With No Lysine)-like protein [Source:NCBI gene (formerly Entrezgene);Acc:842300]	protein_coding
AT1G60090	BGLU4	beta glucosidase 4 [Source:NCBI gene (formerly Entrezgene);Acc:842304]	protein_coding
AT1G60095	AT1G60095	Mannose-binding lectin superfamily protein [Source:NCBI gene (formerly Entrezgene);Acc:842305]	protein_coding
AT1G60110	AT1G60110	Mannose-binding lectin superfamily protein [Source:NCBI gene (formerly Entrezgene);Acc:842306]	protein_coding
AT1G60120	NA	NA	transposable_element_gene
AT1G60130	AT1G60130	Mannose-binding lectin superfamily protein [Source:NCBI gene (formerly Entrezgene);Acc:842308]	protein_coding
AT1G60240	AT1G60240	NAC (No Apical Meristem) domain transcriptional regulator superfamily protein [Source:NCBI gene (formerly Entrezgene);Acc:842319]	protein_coding
AT1G60250	BBX26	B-box zinc finger family protein [Source:NCBI gene (formerly Entrezgene);Acc:842320]	protein_coding
AT1G60310	NA	NA	transposable_element_gene
AT1G60320	AT1G60320	Toll-Interleukin-Resistance (TIR) domain family protein [Source:NCBI gene (formerly Entrezgene);Acc:842327]	protein_coding
AT1G60340	AT1G60340	NAC (No Apical Meristem) domain transcriptional regulator superfamily protein [Source:NCBI gene (formerly Entrezgene);Acc:842329]	protein_coding
AT1G60350	NAC024	NAC domain containing protein 24 [Source:NCBI gene (formerly Entrezgene);Acc:842330]	protein_coding
AT1G60360	AT1G60360	RING/U-box superfamily protein [Source:NCBI gene (formerly Entrezgene);Acc:842331]	protein_coding
AT1G08313	AT1G08313	ncRNA [Source:NCBI gene (formerly Entrezgene);Acc:28716815]	long_noncoding_rna
AT1G60370	AT1G60370	F-box and associated interaction domains-containing protein [Source:NCBI gene (formerly Entrezgene);Acc:842332]	protein_coding
AT1G60380	AT1G60380	NAC (No Apical Meristem) domain transcriptional regulator superfamily protein [Source:NCBI gene (formerly Entrezgene);Acc:842333]	protein_coding
AT1G60390	PG1	polygalacturonase 1 [Source:NCBI gene (formerly Entrezgene);Acc:842334]	protein_coding
AT1G60400	AT1G60400	F-box/RNI-like superfamily protein [Source:NCBI gene (formerly Entrezgene);Acc:842335]	protein_coding
AT1G60410	AT1G60410	F-box family protein [Source:NCBI gene (formerly Entrezgene);Acc:842336]	protein_coding
AT1G60450	GolS7	galactinol synthase 7 [Source:NCBI gene (formerly Entrezgene);Acc:842340]	protein_coding
AT1G60470	GolS4	galactinol synthase 4 [Source:NCBI gene (formerly Entrezgene);Acc:842342]	protein_coding
AT1G60570	AT1G60570	Galactose oxidase/kelch repeat superfamily protein [Source:NCBI gene (formerly Entrezgene);Acc:842352]	protein_coding
AT1G60783	AT1G60783	cyclin-dependent kinase inhibitor SMR2-like protein [Source:NCBI gene (formerly Entrezgene);Acc:6240271]	protein_coding
AT1G60815	RALFL7	RALF-like 7 [Source:NCBI gene (formerly Entrezgene);Acc:5007822]	protein_coding
AT1G60830	AT1G60830	RNA-binding (RRM/RBD/RNP motifs) family protein [Source:NCBI gene (formerly Entrezgene);Acc:842376]	protein_coding
AT1G60950	FED A	2Fe-2S ferredoxin-like superfamily protein [Source:NCBI gene (formerly Entrezgene);Acc:842386]	protein_coding
AT1G60980	GA20OX4	gibberellin 20-oxidase 4 [Source:NCBI gene (formerly Entrezgene);Acc:842389]	protein_coding
AT1G60983	SCRL8	SCR-like 8 [Source:NCBI gene (formerly Entrezgene);Acc:3767591]	protein_coding
AT1G60985	SCRL6	SCR-like 6 [Source:NCBI gene (formerly Entrezgene);Acc:842390]	protein_coding
AT1G60986	SCRL4	SCR-like 4 [Source:NCBI gene (formerly Entrezgene);Acc:3767592]	protein_coding
AT1G61070	LCR66	low-molecular-weight cysteine-rich 66 [Source:NCBI gene (formerly Entrezgene);Acc:842399]	protein_coding
AT1G61080	AT1G61080	Hydroxyproline-rich glycoprotein family protein [Source:NCBI gene (formerly Entrezgene);Acc:842400]	protein_coding
AT1G61093	AT1G61093		protein_coding
AT1G61097	AT1G61097	Expressed protein [Source:NCBI gene (formerly Entrezgene);Acc:2745839]	protein_coding
AT1G61105	AT1G61105	Toll-Interleukin-Resistance (TIR) domain family protein [Source:NCBI gene (formerly Entrezgene);Acc:2745840]	protein_coding
AT1G61110	NAC025	NAC domain containing protein 25 [Source:NCBI gene (formerly Entrezgene);Acc:842404]	protein_coding
AT1G08357	AT1G08357	ncRNA [Source:NCBI gene (formerly Entrezgene);Acc:28716824]	long_noncoding_rna
AT1G61120	TPS04	terpene synthase 04 [Source:NCBI gene (formerly Entrezgene);Acc:842405]	protein_coding
AT1G61130	SCPL32	serine carboxypeptidase-like 32 [Source:NCBI gene (formerly Entrezgene);Acc:842406]	protein_coding
AT1G61226	ath-MIR846	ath-MIR846 [Source:miRBase;Acc:MI0005402]	mirna
AT1G61230	AT1G61230	Mannose-binding lectin superfamily protein [Source:NCBI gene (formerly Entrezgene);Acc:3767595]	protein_coding
AT1G61270	AT1G61270	Transmembrane amino acid transporter family protein [Source:NCBI gene (formerly Entrezgene);Acc:842421]	protein_coding
AT1G61320	AT1G61320	FBD / Leucine Rich Repeat domains containing protein [Source:NCBI gene (formerly Entrezgene);Acc:842426]	protein_coding
AT1G08383	AT1G08383	ncRNA [Source:NCBI gene (formerly Entrezgene);Acc:28716828]	long_noncoding_rna
AT1G61330	AT1G61330	FBD, F-box and Leucine Rich Repeat domains containing protein [Source:NCBI gene (formerly Entrezgene);Acc:842427]	protein_coding
AT1G61520	LHCA3	PSI type III chlorophyll a/b-binding protein [Source:NCBI gene (formerly Entrezgene);Acc:842446]	protein_coding
AT1G61540	AT1G61540	Galactose oxidase/kelch repeat superfamily protein [Source:NCBI gene (formerly Entrezgene);Acc:842448]	protein_coding
AT1G61550	AT1G61550	S-locus lectin protein kinase family protein [Source:NCBI gene (formerly Entrezgene);Acc:842449]	protein_coding
AT1G61563	RALFL8	ralf-like 8 [Source:NCBI gene (formerly Entrezgene);Acc:842451]	protein_coding
AT1G61565	AT1G61565		protein_coding
AT1G61566	RALFL9	ralf-like 9 [Source:NCBI gene (formerly Entrezgene);Acc:842452]	protein_coding
AT1G61590	AT1G61590	Protein kinase superfamily protein [Source:NCBI gene (formerly Entrezgene);Acc:842455]	protein_coding
AT1G08397	AT1G08397	ncRNA [Source:NCBI gene (formerly Entrezgene);Acc:28716831]	long_noncoding_rna
AT1G08403	AT1G08403	ncRNA [Source:NCBI gene (formerly Entrezgene);Acc:28716832]	long_noncoding_rna
AT1G08413	AT1G08413	ncRNA [Source:NCBI gene (formerly Entrezgene);Acc:28716833]	long_noncoding_rna
AT1G08417	AT1G08417	ncRNA [Source:NCBI gene (formerly Entrezgene);Acc:28716834]	long_noncoding_rna
AT1G61630	ENT7	equilibrative nucleoside transporter 7 [Source:NCBI gene (formerly Entrezgene);Acc:842459]	protein_coding
AT1G61660	AT1G61660	basic helix-loop-helix (bHLH) DNA-binding superfamily protein [Source:NCBI gene (formerly Entrezgene);Acc:842462]	protein_coding
AT1G61680	TPS14	terpene synthase 14 [Source:NCBI gene (formerly Entrezgene);Acc:842465]	protein_coding
AT1G61688	AT1G61688	Defensin-like (DEFL) family protein [Source:NCBI gene (formerly Entrezgene);Acc:3767601]	protein_coding
AT1G61700	AT1G61700	RNA polymerases N / 8 kDa subunit [Source:NCBI gene (formerly Entrezgene);Acc:842467]	protein_coding
AT1G61710	AT1G61710	Cysteine/Histidine-rich C1 domain family protein [Source:NCBI gene (formerly Entrezgene);Acc:842468]	protein_coding
AT1G61720	BAN	NAD(P)-binding Rossmann-fold superfamily protein [Source:NCBI gene (formerly Entrezgene);Acc:842469]	protein_coding
AT1G61750	AT1G61750	Receptor-like protein kinase-related family protein [Source:NCBI gene (formerly Entrezgene);Acc:842472]	protein_coding
AT1G61760	AT1G61760	Late embryosis abundant (LEA) hydroxyproline-rich glycoprotein family [Source:NCBI gene (formerly Entrezgene);Acc:842473]	protein_coding
AT1G61810	BGLU45	beta-glucosidase 45 [Source:NCBI gene (formerly Entrezgene);Acc:842478]	protein_coding
[truncated: 6,333 more rows]

## Sheet: Table S3
Table S3: H2A.Z-enriched genes in wild-type plants
[truncated: 21,301 more rows]

[truncated: 15 more sheets: Table S4, Table S5, Table S6, Table S7, Table S8, Table S9, Table S10, Table S11, Table S12, Table S13, Table S14, Table S15, Table S16, Table S17, Table S18]
